# Supplementary material for: Nationwide evaluation of mutation-tailored treatment of gastrointestinal stromal tumors in daily clinical practice
Source: Gastric Cancer. 2021 Apr 28;24(5):990–1002. doi: 10.1007/s10120-021-01190-9 (PMC8338807; doi:10.1007/s10120-021-01190-9)
Supplement: Supplementary file 2 — Supplementary file2 (XLSX 116 KB) [file 10120_2021_1190_MOESM2_ESM.xlsx]

## Sheet: Sup. Table 1
Tumor size	Nodes	Metastasis	Mitotic rate	Risk group Gastric GISTs	Risk group Intestinal GISTs
T1	N0	M0	≤ 5 per 50 HPFs	Very low*	Very low*
T2	N0	M0	≤ 5 per 50 HPFs	Low	Low
T3	N0	M0	≤ 5 per 50 HPFs	Low	Intermediate
T4	N0	M0	≤ 5 per 50 HPFs	Intermediate	High
T1	N0	M0	> 5 per 50 HPFs	Low	High
T2	N0	M0	> 5 per 50 HPFs	Intermediate	High
T3	N0	M0	> 5 per 50 HPFs	High	High
T4	N0	M0	> 5 per 50 HPFs	High	High
Any size	N1	M0	Any mitotic rate	Metastatic disease	Metastatic disease
Any size	N0	M1	Any mitotic rate	Metastatic disease	Metastatic disease
				*Very low risk patients were grouped in the low risk group
Reference:
Adapted from: Miettinen M, Lasota J. Gastrointestinal stromal tumors: review on morphology, molecular pathology, prognosis, and differential diagnosis. Arch Pathol Lab Med. 2006;130(10):1466-78. doi: 10.1043/1543-2165(2006)130[1466:GSTROM]2.0.CO;2.

## Sheet: Sup. Table 2
PATH_PID	Analyse_nr	Technique	Sufficient_quality_quantity	Gene_Variant1	Transcript_Variant1	Exon_Variant1	Coding_Variant1	Protein_Variant1	VAF_Variant1	Consequence_Variant1	Classification_Variant1	Gene_Variant2	Transcript_Variant2	Exon_Variant2	Coding_Variant2	Protein_Variant2	VAF_Variant2	Consequence_Variant2	Classification_Variant2	Gene_Variant3	Transcript_Variant3	Exon_Variant3	Coding_Variant3	Protein_Variant3	VAF_Variant3	Consequence_Variant3	Classification_Variant3	Gene_Variant4	Transcript_Variant4	Exon_Variant4	Coding_Variant4	Protein_Variant4	VAF_Variant4	Consequence_Variant4	Classification_Variant4	CNV_Amplification	CNV_deletion	Executive_lab	Concordant_NGS_and_Sanger_results
PATH-GIST-1	1	NGS	yes	KIT	NM_000222	11	c.1676T>A	p.(Val559Asp)	0.44	Missense_Mutation	5																											A
PATH-GIST-2	1	NGS+fragment analysis	Insufficient quality																																			C
PATH-GIST-3	1	NGS	yes	KIT	NM_000222	9	c.1504_1509dup	p.(Ala502_Tyr503dup)	0.41	In_Frame_Ins	5																											F
PATH-GIST-4	1	NGS	yes	KIT	NM_000222	11	c.1676T>C	p.(Val559Ala)	0.41	Missense_Mutation	5																											D
PATH-GIST-5	1	NGS	yes	PDGFRA	NM_006206	18	c.2525A>T	p.(Asp842Val)	0.39	Missense_Mutation	5																											A
PATH-GIST-6	1	NGS	yes	KIT	NM_000222	Intron10/exon 11	c.1648-6_1672del	p.(Lys550_Lys558del)	0.6151	Splice_Site	5S																											F
PATH-GIST-7	1	NGS	yes	KIT	NM_000222	11	c.1660_1671del	p.(Glu554_Trp557del)	0.4	In_Frame_Del	5																											G
PATH-GIST-8	1	NGS	yes	KIT	NM_000222	11	c.1648_1674del	p.(Lys550_Lys558del)	0.48	In_Frame_Del	5																											A
PATH-GIST-9	1	NGS	yes	KIT	NM_000222	11	c.1669_1674del	p.(Trp557_Lys558del)	0.75	In_Frame_Del	5																											D
PATH-GIST-10	1	NGS	yes	KIT	NM_000222	11	c.1669_1683del	p.(Trp557_Glu561del)	0.492	In_Frame_Del	5																										CDKN2A	A
PATH-GIST-11	1	NGS	yes	KIT	NM_000222	11	c.1717_1740dup	p.(Pro573_His580dup)	0.32	In_Frame_Ins	4																											F
PATH-GIST-12	1	NGS	yes	PDGFRA	NM_006206	18	c.2525A>T	p.(Asp842Val)	0.42	Missense_Mutation	5																											D
PATH-GIST-13	1	NGS	yes	KIT	NM_000222	11	c.1721_1756dup	p.(Thr574_Pro585dup)	0.2	In_Frame_Ins	4																											D
PATH-GIST-14	1	NGS	yes	KIT	NM_000222	9	c.1504_1509dup	p.(Ala502_Tyr503dup)	0.25	In_Frame_Ins	5																											G
PATH-GIST-15	1	NGS	yes	KIT	NM_000222	11	c.1739_1740insTGGAACAACAACACAACTTCCTTATGATCA	p.(His580_Lys581insGlyThrThrThrGlnLeuProTyrAspHis)		In_Frame_Ins	4																											L
PATH-GIST-16	1	NGS	yes	PDGFRA	NM_006206	18	c.2525A>T	p.(Asp842Val)	0.38	Missense_Mutation	5																											E
PATH-GIST-17	1	NGS	yes	KIT	NM_000222	11	c.1728_1766dup	p.(Pro577_Leu589dup)	0.14	In_Frame_Ins	4																											D
PATH-GIST-18	1	Sanger (KIT, PDGFRA)	yes	KIT	NM_000222	11	c.1652_1666del	p.(Pro551_Val555del)		In_Frame_Del	5																											I
PATH-GIST-19	1	NGS	yes	KIT	NM_000222	11	c.1654_1665del	p.(Met552_Val555del)	0.41	In_Frame_Del	4																											E
PATH-GIST-20	1	NGS	yes																																			D
PATH-GIST-21	1	NGS	yes	KIT	NM_000222	11	c.1668_1679del	p.(Gln556_Val560delinsHis)	0.96	In_Frame_Del	5	KIT	NM_000222	17	c.2466T>A	p.(Asn822Lys)	0.62	Missense_Mutation	5	APC	NM_001127510	17	c.2603_2629del	p.(Glu868_Arg876del)	0.32	In_Frame_Del	3											B
PATH-GIST-22	1	NGS	yes	KIT	NM_000222	11	c.1676_1684del	p.(Val559_Glu562delinsGlu)	0.45	In_Frame_Del	5																											C
PATH-GIST-23	1	NGS	yes	KIT	NM_000222	11	c.1722_1723insTATGACCCAACA	p.(Thr574_Gln575insTyrAspProThr)	0.53	In_Frame_Ins	4																											C
PATH-GIST-24	1	NGS	yes	KIT	NM_000222	11	c.1722_1727dup	p.(Gln576_Leu577dup)	0.76	In_Frame_Ins	4																											A
PATH-GIST-25	1	NGS	yes																																			A
PATH-GIST-25	2	NGS	yes																																			A
PATH-GIST-26	1	NGS	yes	KIT	NM_000222	11	c.1679T>A	p.(Val560Asp)	0.34	Missense_Mutation	5	ATM	NM_000051	34	c.5071A>C	p.(Ser1691Arg)	0.49	Missense_Mutation	2																			G
PATH-GIST-27	1	NGS	yes	PDGFRA	NM_006206	18	c.2525A>T	p.(Asp842Val)	0.39	Missense_Mutation	5																											E
PATH-GIST-28	1	NGS	yes	KIT	NM_000222	11	c.1661_1675del	p.(Glu554_Lys558del)	0.5	In_Frame_Del	5	KIT	NM_000222	13	c.1924A>G	p.(Lys642Glu)	0.45	Missense_Mutation	4																			A
PATH-GIST-29	1	NGS	yes	KIT	NM_000222	11	c.1735_1737del	p.(Asp579del)	0.34	In_Frame_Del	5																											A
PATH-GIST-30	1	Sanger (KIT, PDGFRA)+MassArray	yes	KIT	NM_000222	11	c.1669T>A	p.(Trp557Arg)		Missense_Mutation	5																											B
PATH-GIST-30	2	NGS	yes	KIT	NM_000222	11	c.1669T>A	p.(Trp557Arg)	0.49	Missense_Mutation	5																											B
PATH-GIST-31	1	Sanger (KIT, PDGFRA)	yes	KIT	NM_000222	11	c.1675_1728del	p.(Val559_Leu576del)		In_Frame_Del	5																											I
PATH-GIST-32	1	NGS	yes																																			E
PATH-GIST-33	1	NGS	yes	KIT	NM_000222	11	c.1666_1713del	p.(Gln556_Ile571del)	0.41	In_Frame_Del	5																											C
PATH-GIST-34	1	NGS	yes	KIT	NM_000222	9	c.1504_1509dup	p.(Ala502_Tyr503dup)	0.33	In_Frame_Ins	5																											B
PATH-GIST-35	1	NGS	yes	KIT	NM_000222	11	c.1656_1676delinsAC	p.(Tyr553_Val559delinsThr)		In_Frame_Delins	5																											H
PATH-GIST-36	1	NGS	yes	KIT	NM_000222	11	c.1718C>G	p.(Pro573Arg)	0.54	Missense_Mutation	4	SMO	NM_005631	5	c.979G>A	p.(Ala327Thr)	0.45	Missense_Mutation	3																			A
PATH-GIST-37	1	NGS	yes	KIT	NM_000222	11	c.1679T>A	p.(Val560Asp)	0.5	Missense_Mutation	5																											D
PATH-GIST-38	1	NGS	yes	KIT	NM_000222	11	c.1669_1683del	p.(Trp557_Glu561del)	0.39	In_Frame_Del	5																											E
PATH-GIST-39	1	NGS	yes	KIT	NM_000222	11	c.1662_1667del	p.(Val555_Gln556del)	0.44	In_Frame_Del	4																											D
PATH-GIST-40	1	NGS	yes	KIT	NM_000222	11	c.1679T>A	p.(Val560Asp)	0.32	Missense_Mutation	5																											D
PATH-GIST-41	1	NGS	yes	PDGFRA	NM_006206	18	c.2525A>T	p.(Asp842Val)	0.64	Missense_Mutation	5																											A
PATH-GIST-42	1	NGS	yes	KIT	NM_000222	11	c.1712_1738dup	p.(Asp579_His580ins9)	0.4	In_Frame_Ins	4																											E
PATH-GIST-43	1	NGS	yes	KIT	NM_000222	11	c.1676T>C	p.(Val559Ala)		Missense_Mutation	5																											K
PATH-GIST-43	2	NGS	yes	KIT	NM_000222	11	c.1676T>C	p.(Val559Ala)		Missense_Mutation	5	KIT	NM_000222	13	c.1961T>C	p.(Val654Ala)		Missense_Mutation	4	KIT	NM_000222	14	c.2008_2009delinsGA	p.(Thr670Glu)		Missense_Mutation	3											B
PATH-GIST-44	1	NGS+Sanger (KIT)	yes	KIT	NM_000222	11	c.1661_1675del	p.(Glu554_Lys558del)		In_Frame_Del	5																											B	yes
PATH-GIST-45	1	NGS	yes	KIT	NM_000222	9	c.1504_1509dup	p.(Ala502_Tyr503dup)	0.46	In_Frame_Ins	5																											E
PATH-GIST-46	1	NGS+Sanger (KIT)	yes	KIT	NM_000222	11	c.1718_1723dup	p.(Pro573_Thr574dup)		In_Frame_Ins	4																											B	yes
PATH-GIST-47	1	NGS	yes	KIT	NM_000222	11	c.1669_1683del	p.(Trp557_Glu561del)	0.35	In_Frame_Del	5																											E
PATH-GIST-48	1	NGS	yes	KIT	NM_000222	9	unknown	unknown		unknown	unknown																											K
PATH-GIST-49	1	Sanger (KIT, PDGFRA)	yes	KIT	NM_000222	11	c.1679T>G	p.(Val560Gly)		Missense_Mutation	5																											I
PATH-GIST-50	1	NGS	yes	KIT	NM_000222	9	c.1504_1509dup	p.(Ala502_Tyr503dup)	0.3455	In_Frame_Ins	5																											F
PATH-GIST-51	1	NGS	yes	KIT	NM_000222	11	c.1667_1717del	p.(Gln556_Asp572del)	0.31	In_Frame_Del	5																											C
PATH-GIST-52	1	NGS	yes	KIT	NM_000222	11	c.1676T>A	p.(Val559Asp)	0.58	Missense_Mutation	5																											D
PATH-GIST-53	1	NGS	yes	KIT	NM_000222	9	c.1504_1509dup	p.(Ala502_Tyr503dup)	0.4	In_Frame_Ins	5																											A
PATH-GIST-54	1	NGS	yes																																			F
PATH-GIST-54	2	NGS	yes	PDGFRA	NM_006206	18	c.2525A>T	p.(Asp842Val)	0.3184	Missense_Mutation	5																											F
PATH-GIST-55	1	NGS	yes	KIT	NM_000222	Intron10/exon 11	c.1648-7_1672del	p.(Lys550_Lys558del)	0.43	Splice_Site	5S																											C
PATH-GIST-56	1	NGS	yes	KIT	NM_000222	11	c.1673_1711del	p.(Lys558_Tyr570del)	0.48	In_Frame_Del	5																										CDKN2A	C
PATH-GIST-57	1	NGS	yes	KIT	NM_000222	11	c.1669_1683del	p.(Trp557_Glu561del)	0.53	In_Frame_Del	5																											I
PATH-GIST-58	1	NGS	yes	KIT	NM_000222	11	c.1705_1728del	p.(Val569_Leu576del)	0.59	In_Frame_Del	5																											E
PATH-GIST-59	1	NGS	yes																																			C
PATH-GIST-60	1	NGS	yes	KIT	NM_000222	Intron10/exon 11	c.1648-12_1672del	p.(Lys550_Lys558del)	0.014	Splice_Site	5S																											E
PATH-GIST-61	1	NGS	yes	KIT	NM_000222	11	c.1697_1720del	p.(Asn566_Pro573del)	0.3793	In_Frame_Del	4																											F
PATH-GIST-62	1	NGS	yes	KIT	NM_000222	11	c.1663_1668del	p.(Val555_Gln556del)	0.75	In_Frame_Del	4																											F
PATH-GIST-63	1	NGS	yes	PDGFRA	NM_006206	18	c.2524G>C	p.(Asp842His)		Missense_Mutation	4	PDGFRA	NM_006206	18	c.2537A>C	p.(Asp846Ala)		Missense_Mutation	3																			H
PATH-GIST-64	1	NGS	yes	KIT	NM_000222	17	c.2466T>A	p.(Asn822Lys)		Missense_Mutation	5																											H
PATH-GIST-65	1	NGS+fragment analysis	yes	KIT	NM_000222	11	c.1677_1718del	p.(Val560_Pro573del)	0.55	In_Frame_Del	5																											C
PATH-GIST-66	1	NGS	yes	PDGFRA	NM_006206	18	c.2525A>T	p.(Asp842Val)	0.27	Missense_Mutation	5																											A
PATH-GIST-67	1	NGS	yes	KIT	NM_000222	11	c.1673_1687del	p.(Lys558_Glu562del)	0.82	In_Frame_Del	5	KIT	NM_000222	17	c.2459A>G	p.(Asp820Gly)	0.64	Missense_Mutation	4																			E
PATH-GIST-68	1	NGS	yes	KIT	NM_000222	11	c.1669_1683del	p.(Trp557_Glu561del)	0.92	In_Frame_Del	5	KIT	NM_000222	13	c.1961T>C	p.(Val654Ala)	0.97	Missense_Mutation	4																	MDM2, ERBB2		F
PATH-GIST-69	1	NGS	yes	KIT	NM_000222	11	c.1669_1674del	p.(Trp557_Lys558del)	0.3835	In_Frame_Del	5																											F
PATH-GIST-70	1	NGS	yes	PDGFRA	NM_006206	18	c.2536G>T	p.(Asp846Tyr)	0.447	Missense_Mutation	4																											A
PATH-GIST-71	1	NGS	yes	PDGFRA	NM_006206	18	c.2524G>T	p.(Asp842Tyr)	0.43	Missense_Mutation	4																											A
PATH-GIST-72	1	NGS	yes	KIT	NM_000222	11	c.1666_1680del	p.(Gln556_Val560del)	0.5651	In_Frame_Del	5																											F
PATH-GIST-73	1	NGS	yes																																			A
PATH-GIST-74	1	NGS	yes	KIT	NM_000222	11	c.1710_1748dup	p.(Trp582_Glu583ins13)	0.27	In_Frame_Ins	4																											E
PATH-GIST-74	2	NGS	yes	KIT	NM_000222	11	c.1710_1748dup	p.(Trp582_Glu583ins13)	0.29	In_Frame_Ins	4																											E
PATH-GIST-75	1	NGS	yes	KIT	NM_000222	11	c.1669T>A	p.(Trp557Arg)	0.71	Missense_Mutation	5																											E
PATH-GIST-76	1	NGS	yes	KIT	NM_000222	11	c.1670_1675del	p.(Trp557_Val559delinsPhe)	0.51	In_Frame_Del	5																											A
PATH-GIST-77	1	NGS	yes	KIT	NM_000222	11	c.1648_1674del	p.(Lys550_Lys558del)	0.5	In_Frame_Del	5																											D
PATH-GIST-78	1	NGS	yes	KIT	NM_000222	11	c.1676T>A	p.(Val559Asp)	0.4556	Missense_Mutation	5																											F
PATH-GIST-79	1	NGS	yes	PDGFRA	NM_006206	18	c.2524_2536delinsA	p.(Asp842_Asp846delinsAsn)	0.36	In_Frame_Delins	4																											A
PATH-GIST-80	2	Sanger (KIT)	yes	KIT	NM_000222	11	c.1717_1740dup	p.(Pro573_His580dup)		In_Frame_Ins	4																											B
PATH-GIST-80	3	NGS	yes	KIT	NM_000222	11	c.1717_1740dup	p.(Pro573_His580dup)		In_Frame_Ins	4																											B
PATH-GIST-80	1	NGS	yes	KIT	NM_000222	11	c.1717_1740dup	p.(Pro573_His580dup)	0.27	In_Frame_Ins	4																											D
PATH-GIST-81	1	NGS	yes	KIT	NM_000222	11	c.1657_1680delinsGTTGTA	p.(Tyr553_Lys558del)	0.84	In_Frame_Delins	5																											C
PATH-GIST-82	1	NGS	yes																																			D
PATH-GIST-83	1	NGS	yes	KIT	NM_000222	11	c.1672_1677del	p.(Lys558_Val559del)		In_Frame_Del	5																											J
PATH-GIST-84	1	NGS	yes																																			D
PATH-GIST-85	1	NGS	yes	PDGFRA	NM_006206	18	c.2525A>T	p.(Asp842Val)	0.32	Missense_Mutation	5																											A
PATH-GIST-86	1	NGS	yes	KIT	NM_000222	9	c.1504_1509dup	p.(Ala502_Tyr503dup)	0.27	In_Frame_Ins	5																											D
PATH-GIST-87	1	NGS	yes	KIT	NM_000222	9	c.1504_1509dup	p.(Ala502_Tyr503dup)	0.33	In_Frame_Ins	5																											D
PATH-GIST-88	2	NGS	yes	KIT	NM_000222	11	c.1669_1674del	p.(Trp557_Lys558del)	0.2729	In_Frame_Del	5																											F
PATH-GIST-88	1	NGS	yes	KIT	NM_000222	11	c.1669_1674del	p.(Trp557_Lys558del)		In_Frame_Del	5																											F
PATH-GIST-89	1	NGS+Sanger (KIT)	yes	KIT	NM_000222	11	c.1679T>G	p.(Val560Gly)		Missense_Mutation	5																											B	yes
PATH-GIST-90	1	NGS	yes	KIT	NM_000222	11	c.1719_1720insGACCCA	p.(Ile571_Asp572insAspPro)	0.45	In_Frame_Ins	4																											G
PATH-GIST-91	1	NGS	yes	KIT	NM_000222	11	c.1667_1672del	p.(Trp557_Lys558del)		In_Frame_Del	5																											H
PATH-GIST-92	1	NGS	yes	KIT	NM_000222	11	c.1669T>A	p.(Trp557Arg)		Missense_Mutation	5																											J
PATH-GIST-93	1	NGS	yes	KIT	NM_000222	9	c.1504_1509dup	p.(Ala502_Tyr503dup)	0.39	In_Frame_Ins	5																											C
PATH-GIST-94	1	NGS	yes	KIT	NM_000222	9	c.1504_1509dup	p.(Ala502_Tyr503dup)		In_Frame_Ins	5																											K
PATH-GIST-95	1	NGS	yes	KIT	NM_000222	11	c.1731_1736dup	p.(Tyr578_Asp579dup)	0.27	In_Frame_Ins	4																											G
PATH-GIST-96	1	NGS	yes	KIT	NM_000222	13	c.1924A>G	p.(Lys642Glu)	0.92	Missense_Mutation	4																										CDKN2A	C
PATH-GIST-97	1	NGS	yes	KIT	NM_000222	11	c.1676T>A	p.(Val559Asp)		Missense_Mutation	5																											H
PATH-GIST-98	1	NGS	yes	KIT	NM_000222	11	c.1668_1679del	p.(Gln556_Val560delinsHis)	0.13	In_Frame_Del	5																											E
PATH-GIST-98	2	NGS	yes	KIT	NM_000222	11	c.1668_1679del	p.(Gln556_Val560delinsHis)	0.44	In_Frame_Del	5																											E
PATH-GIST-99	1	NGS	yes	KIT	NM_000222	11	c.1737_1738insTTACCCCCACAACTTCCTTATGAT	p.(Asp579_His580insLeuProProGlnLeuProTyrAsp)	0.33	In_Frame_Ins	4																											D
PATH-GIST-99	2	NGS	yes	KIT	NM_000222	11	c.1737_1738insTTACCCCCACAACTTCCTTATGAT	p.(Asp579_His580insLeuProProGlnLeuProTyrAsp)	0.24	In_Frame_Ins	4																											D
PATH-GIST-100	1	NGS	yes	KIT	NM_000222	11	c.1679T>A	p.(Val560Asp)	0.41	Missense_Mutation	5																											E
PATH-GIST-101	1	NGS	yes	KIT	NM_000222	11	c.1676T>A	p.(Val559Asp)	0.35	Missense_Mutation	5																											B
PATH-GIST-102	1	NGS	yes	KIT	NM_000222	11	c.1669T>A	p.(Trp557Arg)	0.46	Missense_Mutation	5																											F
PATH-GIST-103	1	NGS	yes	PDGFRA	NM_006206	18	c.2525A>T	p.(Asp842Val)	0.25	Missense_Mutation	5																											D
PATH-GIST-104	1	NGS	yes	KIT	NM_000222	11	c.1669T>A	p.(Trp557Arg)		Missense_Mutation	5																											J
PATH-GIST-105	1	NGS+Sanger (KIT)	yes	KIT	NM_000222	11	c.1717_1755dup	p.(Pro573_Pro585dup)	0.1135	In_frame_ins	4																											F (+B)	yes
PATH-GIST-106	1	NGS	yes	KIT	NM_000222	11	c.1651_1662del	p.(Pro551_Glu554del)		In_Frame_Del	5																											L
PATH-GIST-107	1	NGS	yes	KIT	NM_000222	9	c.1504_1509dup	p.(Ala502_Tyr503dup)	0.59	In_Frame_Ins	5																											E
PATH-GIST-108	1	NGS	yes	KIT	NM_000222	11	c.1727T>C	p.(Leu576Pro)	0.68	Missense_Mutation	5																											A
PATH-GIST-108	2	NGS	yes	KIT	NM_000222	11	c.1727T>C	p.(Leu576Pro)	0.77	Missense_Mutation	5	KIT	NM_000222	13	c.1961T>C	p.(Val654Ala)	0.37	Missense_Mutation	4																			A
PATH-GIST-109	2	NGS	yes	KIT	NM_000222	11	c.1679T>A	p.(Val560Asp)	0.82	Missense_Mutation	5																											B
PATH-GIST-109	1	NGS	yes	KIT	NM_000222	11	c.1679T>A	p.(Val560Asp)		Missense_Mutation	5																											K
PATH-GIST-110	1	NGS+fragment analysis	yes	KIT	NM_000222	11	c.1652_1672del	p.(Pro551_Lys558delinsGln)	0.47	In_Frame_Del	5																											C
PATH-GIST-111	1	NGS	yes																																			L
PATH-GIST-112	1	Sanger (KIT, PDGFRA)	yes	KIT	NM_000222	11	c.1676T>A	p.(Val559Asp)		Missense_Mutation	5																											O
PATH-GIST-113	1	NGS	yes	KIT	NM_000222	11	c.1679T>A	p.(Val560Asp)		Missense_Mutation	5																											J
PATH-GIST-114	1	NGS	yes	KIT	NM_000222	9	c.1504_1509dup	p.(Ala502_Tyr503dup)	0.34	In_Frame_Ins	5																											A
PATH-GIST-115	1	NGS	yes	PDGFRA	NM_006206	15	c.2059C>A	p.(His687Asn)	0.05	Missense_Mutation	3	BRAF	NM_004333	15	c.1798G>A	p.(Val600Met)	0.03	Missense_Mutation	4	BRAF	NM_004333	11	c.1400C>T	p.(Ser467Leu)	0.03	Missense_Mutation	5											G
PATH-GIST-116	1	NGS	yes	KIT	NM_000222	11	c.1648_1674del	p.(Lys550_Lys558del)	0.61	In_Frame_Del	5																											D
PATH-GIST-117	1	NGS	yes	KIT	NM_000222	11	c.1655_1660del	p.(Met552_Glu554delinsLys)	0.48	In_Frame_Del	4																											M
PATH-GIST-118	1	NGS	yes	KIT	NM_000222	11	c.1735_1737del	p.(Asp579del)	0.45	In_Frame_Del	5																											A
PATH-GIST-119	1	NGS	yes	KIT	NM_000222	11	c.1713_1754dup	p.(Asp572_Pro585dup)	0.16	In_Frame_Ins	4																											E
PATH-GIST-120	1	NGS	yes	KIT	NM_000222	11	c.1676T>A	p.(Val559Asp)	0.37	Missense_Mutation	5																											D
PATH-GIST-121	1	NGS	yes	KIT	NM_000222	11	c.1669_1672delinsG	p.(Trp557_Lys558delinsGlu)	0.21	In_Frame_Delins	4																											C
PATH-GIST-122	1	NGS	yes																																			D
PATH-GIST-123	1	NGS	yes	KIT	NM_000222	11	c.1676T>A	p.(Val559Asp)	0.308	Missense_Mutation	5																											A
PATH-GIST-124	1	NGS+fragment analysis	yes	KIT	NM_000222	11	c.1714_1719dup	p.(Asp572_Pro573dup)	0.62	In_Frame_Ins	4																											C
PATH-GIST-125	1	Sanger (KIT, PDGFRA)+HRM (BRAF)	yes	KIT	NM_000222	9	c.1504_1509dup	p.(Ala502_Tyr503dup)		In_Frame_Ins	5																											B
PATH-GIST-126	1	NGS	yes																																			G
PATH-GIST-127	1	NGS	yes	KIT	NM_000222	11	c.1712_1738dup	p.(Asp579_His580ins9)	0.17	In_Frame_Ins	4																											D
PATH-GIST-128	1	NGS	yes	KIT	NM_000222	11	c.1676T>C	p.(Val559Ala)	0.57	Missense_Mutation	5																											D
PATH-GIST-129	1	NGS	yes																																			J
PATH-GIST-130	1	NGS	yes	KIT	NM_000222	11	c.1670_1675del	p.(Trp557_Val559delinsPhe)	0.547	In_Frame_Del	5																											A
PATH-GIST-131	1	Sanger (KIT, PDGFRA)	yes	KIT	NM_000222	11	c.1735_1737del	p.(Asp579del)		In_Frame_Del	5																											N
PATH-GIST-132	1	NGS	yes	KIT	NM_000222	11	c.1676T>A	p.(Val559Asp)	0.46	Missense_Mutation	5																											D
PATH-GIST-133	1	NGS	yes	KIT	NM_000222	11	c.1669T>C	p.(Trp557Arg)	0.35	Missense_Mutation	5																											B
PATH-GIST-134	1	NGS	yes	KIT	NM_000222	9	c.1504_1509dup	p.(Ala502_Tyr503dup)		In_Frame_Ins	5																											K
PATH-GIST-135	1	NGS	yes	KIT	NM_000222	11	c.1665_1679del	p.(Gln556_Val560del)	0.27	In_Frame_Del	5																											C
PATH-GIST-136	1	NGS	yes	KIT	NM_000222	11	c.1735_1737del	p.(Asp579del)	0.409	In_Frame_Del	5	CDKN2A	NM_000077	2	c.339G>A	p. (Leu113=)		Synonymous_Mutation	2																			A
PATH-GIST-137	2	Sanger (KIT)	yes	KIT	NM_000222	11	c.1670_1714del	p.(Trp557_Asp572delinsTyr)		In_Frame_Del	5																											B
PATH-GIST-137	1	NGS+Sanger (KIT)	yes	KIT	NM_000222	11	c.1670_1714del	p.(Trp557_Asp572delinsTyr)		In_Frame_Del	5																											H	no
PATH-GIST-138	1	Sanger (KIT, PDGFRA)	yes	PDGFRA	NM_006206	18	c.2527_2538del	p.(Ile843_Asp846del)		In_Frame_Del	4																											I
PATH-GIST-139	1	NGS	yes	KIT	NM_000222	11	c.1669_1674del	p.(Trp557_Lys558del)	0.5	In_Frame_Del	5																											G
PATH-GIST-140	1	NGS	yes	PDGFRA	NM_006206	18	c.2525A>T	p.(Asp842Val)	0.32	Missense_Mutation	5																											C
PATH-GIST-141	1	NGS	yes	KIT	NM_000222	11	c.1650_1670delinsCA	p.(Lys550fs)	0.11	Frameshift_delins	3																											A
PATH-GIST-142	1	NGS	yes	KIT	NM_000222	11	c.1676T>A	p.(Val559Asp)	0.45	Missense_Mutation	5																											A
PATH-GIST-143	1	NGS	yes	KIT	NM_000222	11	c.1705_1728del	p.(Val569_Leu576del)	0.38	In_Frame_Del	5																											F
PATH-GIST-144	1	NGS+fragment analysis	yes	KIT	NM_000222	11	c.1675_1695del	p.(Val559_Gly565del)	0.92	In_Frame_Del	5	TERT	NC_000005	promoter	C228T	p.?	0.53	Promoter_region	5																			C
PATH-GIST-145	1	NGS	yes	KIT	NM_000222	11	c.1714_1758dup	p.(Asp572_Arg586dup)	0.2794	In_Frame_Ins	4																											F
PATH-GIST-146	1	NGS	yes	KIT	NM_000222	11	c.1679_1681del	p.(Val560del)	0.48	In_Frame_Del	5																											G
PATH-GIST-148	1	NGS	yes	KIT	NM_000222	9	c.1504_1509dup	p.(Ala502_Tyr503dup)	0.36	In_Frame_Ins	5																											A
PATH-GIST-149	1	NGS	yes	KIT	NM_000222	11	c.1676T>A	p.(Val559Asp)	0.46	Missense_Mutation	5																											A
PATH-GIST-150	1	NGS	yes	KIT	NM_000222	11	c.1679_1680del2ins2	p.(Val560Glu)	0.43	Missense_Mutation	5																											F
PATH-GIST-151	1	NGS	yes	PDGFRA	NM_006206	18	c.2525A>T	p.(Asp842Val)	0.273	Missense_Mutation	5																											A
PATH-GIST-152	1	NGS+Sanger (KIT)	yes	KIT	NM_000222	11	c.1732_1755dup	p.(Tyr578_Pro585dup)		In_Frame_Ins	4																											B	yes
PATH-GIST-153	1	NGS	yes	KIT	NM_000222	11	c.1755_1756ins42	p.(Pro585_Arg586insTyrProThrGlnLeuProTyrAspHisLysTrpGluPhePro)	0.1336	In_frame_ins	4																											F
PATH-GIST-154	1	NGS	yes	KIT	NM_000222	11	c.1675_1677del	p.(Val559del)		In_Frame_Del	5																											H
PATH-GIST-155	1	NGS+Sanger (KIT)	yes	KIT	NM_000222	11	c.1649_1663del	p.(Lys550_Val555delinsIle)		In_Frame_Del	5																											B	yes
PATH-GIST-155	2	NGS+Sanger (KIT)	yes	KIT	NM_000222	11	c.1649_1663del	p.(Lys550_Val555delinsIle)		In_Frame_Del	5																											B	yes
PATH-GIST-156	1	NGS	yes	KIT	NM_000222	17	c.2466T>A	p.(Asn822Lys)	0.45	Missense_Mutation	5																											A
PATH-GIST-157	1	NGS	yes	PDGFRA	NM_006206	14	c.1975A>T	p.(Asn659Tyr)	0.22	Missense_Mutation	4																											I
PATH-GIST-158	1	NGS	yes	KIT	NM_000222	17	c.2466T>A	p.(Asn822Lys)	0.3	Missense_Mutation	5																											D
PATH-GIST-159	1	Sanger (KIT, PDGFRA)	yes	PDGFRA	NM_006206	18	c.2525A>T	p.(Asp842Val)		Missense_Mutation	5																											I
PATH-GIST-160	1	NGS	yes	KIT	NM_000222	11	c.1701_1728delinsGGAA	p.(Asn567_Leu576delinsLysGlu)	0.39	In_Frame_Delins	4																											G
PATH-GIST-161	1	NGS	yes	KIT	NM_000222	11	c.1676T>C	p.(Val559Ala)	0.43	Missense_Mutation	5																											A
PATH-GIST-162	1	NGS	yes	KIT	NM_000222	11	c.1667_1717del	p.(Gln556_Asp572del)		In_Frame_Del	5																											J
PATH-GIST-163	1	NGS	yes	KIT	NM_000222	11	c.1668_1679del	p.(Gln556_Val560delinsHis)	0.4875	In_Frame_Del	5																											F
PATH-GIST-164	1	NGS	yes	KIT	NM_000222	11	c.1650_1667del	p.(Pro551_Gln556del)	0.76	In_Frame_Del	5																											I
PATH-GIST-165	1	NGS	yes	KIT	NM_000222	11	c.1735_1737del	p.(Asp579del)	0.42	In_Frame_Del	5																											E
PATH-GIST-165	2	NGS	yes	KIT	NM_000222	11	c.1735_1737del	p.(Asp579del)	0.51	In_Frame_Del	5																											E
PATH-GIST-166	1	NGS	yes	KIT	NM_000222	11	c.1728_1766dup	p.(Pro577_Leu589dup)	0.2	In_Frame_Ins	4																											D
PATH-GIST-167	1	NGS	yes	KIT	NM_000222	11	c.1669T>A	p.(Trp557Arg)	0.22	Missense_Mutation	5	PTEN	NM_000314	7	c.701G>A	p.(Arg234Gln)	0.51	Missense_Mutation	3																			G
PATH-GIST-167	2	NGS	yes	KIT	NM_000222	11	c.1669T>A	p.(Trp557Arg)	0.4	Missense_Mutation	5	PTEN	NM_000314	6	c.701G>A	p.(Arg234Gln)	0.52	Missense_Mutation	3																			G
PATH-GIST-168	1	NGS	yes	KIT	NM_000222	11	c.1705_1728del	p.(Val569_Leu576del)	0.23	In_Frame_Del	5																											E
PATH-GIST-169	2	NGS	yes	KIT	NM_000222	11	c.1670_1675del	p.(Trp557_Val559delinsPhe)	0.4592	In_Frame_Del	5																											F
PATH-GIST-169	1	NGS+fragment analysis	yes	KIT	NM_000222	11	c.1670_1675del	p.(Trp557_Val559delinsPhe)	0.55	In_Frame_Del	5																										CDKN2A	C
PATH-GIST-170	1	NGS	yes	TP53	NM_000546	7	c.713G>A	p.(Cys238Tyr)	0.34	Missense_Mutation	5	TP53	NM_000546	8	c.814G>A	p.(Val272Met)	35	Missense_Mutation	4	TP53	NM_000546	8	c.818G>A	p.(Arg273His)	0.053	Missense_Mutation	5											E
PATH-GIST-171	1	NGS	yes	KIT	NM_000222	11	c.1648_1670delinsTTTCT	p.(Lys550_Trp557delinsPheLeu)	0.03	In_Frame_Delins	4																									MAP2K4	NOTCH1, RB1	A
PATH-GIST-172	1	NGS	yes	SDHA	NM_004168	2	c.91C>T	p.(Arg31*)	0.9	Nonsense_Mutation	5	FGFR1	NM_023110	4	c.396_398dup	p.(Asp133dup)	0.33	In_Frame_Ins	3																			C
PATH-GIST-173	1	NGS+Sanger (KIT)	yes	KIT	NM_000222	11	c.1724_1765dup	p.(Gln575_Arg588dup)		In_Frame_Ins	4																											B	no
PATH-GIST-174	1	NGS	yes	PDGFRA	NM_006206	18	c.2525A>T	p.(Asp842Val)	0.31	Missense_Mutation	5																											D
PATH-GIST-175	1	NGS	yes	PDGFRA	NM_006206	18	c.2527_2538del	p.(Ile843_Asp846del)	0.36	In_Frame_Del	4	TP53	NM_000546	8	c.818G>A	p.(Arg273His)	0.03	Missense_Mutation	5																			E
PATH-GIST-176	1	NGS	yes	KIT	NM_000222	13	c.1924A>G	p.(Lys642Glu)	0.81	Missense_Mutation	4	PTEN	NM_000314	3	c.193T>G	p.(Tyr65Asp)	0.45	Missense_Mutation	3	PTEN	NM_000314	5	c.389G>C	p.(Arg130Pro)	0.4	Missense_variant	4											C
PATH-GIST-177	1	NGS	yes																																			E
PATH-GIST-178	1	NGS	yes	PDGFRA	NM_006206	18	c.2528_2539del	p.(Ile843_Ser847delinsThr)	0.35	In_Frame_Del	4																											D
PATH-GIST-179	1	NGS	yes	KIT	NM_000222	11	c.1672_1680del	p.(Lys558_Val560del)	0.52	In_Frame_Del	5																											A
PATH-GIST-180	1	Sanger (KIT, PDGFRA)	yes	KIT	NM_000222	11	c.1674_1691del	p.(Lys558_Ile563del)		In_Frame_Del	5																											N
PATH-GIST-181	1	NGS	yes	PDGFRA	NM_006206	18	c.2525A>T	p.(Asp842Val)		Missense_Mutation	5																											H
PATH-GIST-182	1	NGS	yes	KIT	NM_000222	11	c.1669_1674del	p.(Trp557_Lys558del)	0.78	In_Frame_Del	5																											G
PATH-GIST-183	1	NGS+Sanger (KIT)	yes	KIT	NM_000222	11	c.1669_1674del	p.(Trp557_Lys558del)		In_Frame_Del	5																											B	yes
PATH-GIST-184	1	NGS	yes	PDGFRA	NM_006206	18	c.2525A>T	p.(Asp842Val)	0.22	Missense_Mutation	5																											A
PATH-GIST-185	1	NGS	yes	KIT	NM_000222	11	c.1676T>G	p.(Val559Gly)	0.38	Missense_Mutation	5																											E
PATH-GIST-186	1	NGS	yes	PDGFRA	NM_006206	12	c.1682T>A	p.(Val561Asp)	0.18	Missense_Mutation	5																											A
PATH-GIST-187	1	NGS	yes	KIT	NM_000222	11	c.1674_1679del	p.(Lys558_Val560delinsAsn)	0.41	In_Frame_Del	5																											E
PATH-GIST-188	1	NGS	yes	PDGFRA	NM_006206	18	c.2525A>T	p.(Asp842Val)	0.3437	Missense_Mutation	5																											F
PATH-GIST-189	1	NGS	yes																																			F
PATH-GIST-190	1	NGS	yes	KIT	NM_000222	11	c.1676_1696del	p.(Val559_Asn566delinsAsp)	0.7	In_Frame_Del	5																											F
PATH-GIST-191	1	NGS	yes	KIT	NM_000222	9	c.1504_1509dup	p.(Ala502_Tyr503dup)	0.31	In_Frame_Ins	5																											E
PATH-GIST-192	1	NGS	yes	KIT	NM_000222	11	c.1728_1742dup	p.(His580_Lys581insAsnProTyrAspHis)	0.2	In_Frame_Ins	4																											A
PATH-GIST-193	1	NGS	yes																																			I
PATH-GIST-194	1	NGS	yes	KIT	NM_000222	11	unknown	p.(Val559_Val560del)		In_Frame_Del	5																											K
PATH-GIST-195	1	NGS	yes	KIT	NM_000222	11	c.1669_1674del	p.(Trp557_Lys558del)	0.49	In_Frame_Del	5																											D
PATH-GIST-196	1	NGS	yes	KIT	NM_000222	11	c.1655_1672del	p.(Met552_Trp557del)	0.76	In_Frame_Del	5	TERT	NC_000005	promoter	C250T	p.?	0.047	Promoter_region	5																			C
PATH-GIST-197	1	NGS	yes	KIT	NM_000222	11	c.1669_1674del	p.(Trp557_Lys558del)	0.37	In_Frame_Del	5																											C
PATH-GIST-198	1	NGS	yes	KIT	NM_000222	9	c.1504_1509dup	p.(Ala502_Tyr503dup)	0.31	In_Frame_Ins	5																											A
PATH-GIST-199	1	NGS	yes	KIT	NM_000222	11	c.1661_1675del	p.(Glu554_Lys558del)	0.36	In_Frame_Del	5																											M
PATH-GIST-200	1	NGS	yes	KIT	NM_000222	11	c.1679T>A	p.(Val560Asp)	0.37	Missense_Mutation	5																											C
PATH-GIST-201	1	NGS	yes	PDGFRA	NM_006206	18	c.2525A>T	p.(Asp842Val)	0.25	Missense_Mutation	5	TP53	NM_000546	7	c.704A>G	p.(Asn235Ser)	0.49	Missense_Mutation	3																			C
PATH-GIST-202	1	NGS	yes	KIT	NM_000222	11	c.1676T>C	p.(Val559Ala)	0.33	Missense_Mutation	5																											A
PATH-GIST-203	1	NGS	yes	KIT	NM_000222	11	c.1655_1672del	p.(Met552_Trp557del)	0.45	In_Frame_Del	5																										CDKN2A	C
PATH-GIST-204	2	NGS	yes	KIT	NM_000222	17	c.2462_2464delinsTTT	p.(Ser821_Asn822delinsPheTyr)	0.77	In_Frame_Delins	4																											F
PATH-GIST-204	1	NGS	yes	KIT	NM_000222	17	c.2462_2464delinsTTT	p.(Ser821_Asn822delinsPheTyr)		In_Frame_Delins	4																											B
PATH-GIST-205	1	NGS	yes																																			A
PATH-GIST-206	1	NGS+fragment analysis	yes	KIT	NM_000222	11	c.1725_1736dup	p.(Tyr578_Asp579insGluLeuProTyr)	0.82	In_Frame_Ins	4																										PTEN	C
PATH-GIST-207	1	NGS	yes																																			G
PATH-GIST-208	1	NGS	yes	KIT	NM_000222	11	c.1679T>A	p.(Val560Asp)	0.59	Missense_Mutation	5	PTEN	NM_000314	7	c.685T>A	p.(Ser229Thr)	0.48	Missense_Mutation	3	RNF43	NM_017763	4	c.380G>A	p.(Arg127Gln)	0.58	Missense_Mutation	2											C
PATH-GIST-209	1	NGS	yes	KIT	NM_000222	11	c.1676_1718delinsA	p.(Val559_Pro573delinsGlu)	0.4	In_Frame_Delins	5																											F
PATH-GIST-210	1	NGS	yes	KIT	NM_000222	11	c.1674_1676del	p.(Lys558_Val559delinsAsn)		In_Frame_Del	5																											K
PATH-GIST-211	1	NGS	yes	KIT	NM_000222	11	c.1676_1696del	p.(Val559_Asn566delinsAsp)	0.53	In_Frame_Del	5																											C
PATH-GIST-212	1	NGS	yes	KIT	NM_000222	11	c.1669T>A	p.(Trp557Arg)		Missense_Mutation	5																											H
PATH-GIST-213	1	NGS	yes	KIT	NM_000222	11	c.1649_1669del	p.(Lys550_Trp557delinsArg)	0.5366	In_Frame_Del	5																											F
PATH-GIST-214	1	NGS	yes																																			D
PATH-GIST-215	1	Sanger (KIT, PDGFRA)+MassArray	yes	KIT	NM_000222	11	c.1729_1773dup	p.(Pro577_Phe591dup)		In_Frame_Ins	4																											B
PATH-GIST-215	2	NGS+Sanger (KIT)	yes	KIT	NM_000222	11	c.1729_1773dup	p.(Pro577_Phe591dup)		In_Frame_Ins	4																											B	no
PATH-GIST-216	1	NGS	yes	KIT	NM_000222	11	c.1667_1672del	p.(Trp557_Lys558del)		In_Frame_Del	5																											H
PATH-GIST-217	1	NGS+Sanger (KIT)	yes	KIT	NM_000222	11	c.1676T>G	p.(Val559Gly)		Missense_Mutation	5																											B	yes
PATH-GIST-218	1	NGS	yes	KIT	NM_000222	11	c.1714_1719dup	p.(Asp572_Pro573dup)		In_Frame_Ins	4																											C
PATH-GIST-219	1	NGS	yes																																			M
PATH-GIST-220	1	NGS	yes	KIT	NM_000222	9	c.1504_1509dup	p.(Ala502_Tyr503dup)		In_Frame_Ins	5																											K
PATH-GIST-221	1	Sanger (KIT, PDGFRA)+MassArray	yes																																			B
PATH-GIST-222	1	NGS	yes	KIT	NM_000222	11	c.1661_1678del	p.(Glu554_Val559del)	0.5	In_Frame_Del	5	TP53	NM_000546	5	c.376-1G>A	p.?	0.98	Splice_site	4																			C
PATH-GIST-223	1	NGS+Sanger (KIT)	yes	KIT	NM_000222	11	c.1676T>A	p.(Val559Asp)		Missense_Mutation	5																											B	yes
PATH-GIST-223	2	NGS+Sanger (KIT)	yes	KIT	NM_000222	11	c.1676T>A	p.(Val559Asp)		Missense_Mutation	5																											B	yes
PATH-GIST-224	1	NGS	yes	KIT	NM_000222	11	c.1648_1656del	p.(Lys550_Met552del)	0.48	In_Frame_Del	5																											D
PATH-GIST-225	1	NGS	yes	KIT	NM_000222	11	c.1669_1674del	p.(Trp557_Lys558del)	0.1	In_Frame_Del	5																											G
PATH-GIST-225	2	NGS	yes	KIT	NM_000222	11	c.1669_1674del	p.(Trp557_Lys558del)	0.44	In_Frame_Del	5																											G
PATH-GIST-226	2	MassArray	yes																																			B
PATH-GIST-226	1	NGS+Sanger (KIT)	yes																																			H	yes
PATH-GIST-227	1	NGS	yes	KIT	NM_000222	11	c.1648_1665del	p.(Lys550_Val555del)	0.48	In_Frame_Del	5																											A
PATH-GIST-228	1	NGS	yes	KIT	NM_000222	9	c.1504_1509dup	p.(Ala502_Tyr503dup)	0.42	In_Frame_Ins	5																											A
PATH-GIST-229	1	NGS	yes	KIT	NM_000222	11	c.1670_1675del	p.(Trp557_Val559delinsPhe)	0.71	In_Frame_Del	5																											E
PATH-GIST-230	1	NGS	yes	KIT	NM_000222	11	c.1690_1720delinsCATGGGAAACA	p.(Asn564_Pro573delinsHisGlyAsn)	0.54	In_Frame_Delins	4																											C
PATH-GIST-231	2	NGS+Sanger (KIT)	yes	KIT	NM_000222	11	c.1748_1749ins24	p.(Glu583_Phe584ins8)		In_Frame_Ins	4																											B	yes
PATH-GIST-231	1	NGS+Sanger (KIT)	yes	KIT	NM_000222	11	c.1748_1749ins24	p.(Glu583_Phe584ins8)		In_Frame_Ins	4																											B	yes
PATH-GIST-232	1	NGS	yes	PDGFRA	NM_006206	18	c.2524G>T	p.(Asp842Tyr)	0.4	Missense_Mutation	4																											D
PATH-GIST-233	1	NGS	yes	KIT	NM_000222	11	c.1687_1728del	p.(Ile563_Leu576del)	0.34	In_Frame_Del	5																											D
PATH-GIST-234	1	NGS	yes																																			A
PATH-GIST-235	1	NGS	yes	KIT	NM_000222	11	c.1671_1676del	p.(Trp557_Val559delinsCys)		In_Frame_Del	5																											H
PATH-GIST-236	1	NGS	yes	KIT	NM_000222	11	c.1671_1676del	p.(Trp557_Val559delinsCys)	0.17	In_Frame_Del	5																											F
PATH-GIST-237	1	NGS	yes	PDGFRA	NM_006206	18	c.2525A>T	p.(Asp842Val)		Missense_Mutation	5																											H
PATH-GIST-238	1	NGS	yes	KIT	NM_000222	13	c.1924A>G	p.(Lys642Glu)		Missense_Mutation	4																											H
PATH-GIST-239	1	NGS+Sanger (KIT, BRAF)	yes																																			F (+B)	yes
PATH-GIST-240	1	NGS	yes	KIT	NM_000222	11	c.1655_1660del	p.(Met552_Glu554delinsLys)	0.36	In_Frame_Del	4																											M
PATH-GIST-241	1	NGS	yes	KIT	NM_000222	11	c.1679T>G	p.(Val560Gly)	0.44	Missense_Mutation	5																										CDKN2A	A
PATH-GIST-242	1	NGS	yes	KIT	NM_000222	11	c.1648_1669delinsCAAC	p.(Lys550_Trp557delinsGlnArg)	0.83	In_Frame_Delins	5																											M
PATH-GIST-243	1	Sanger (KIT, PDGFRA)	yes	KIT	NM_000222	9	c.1504_1509dup	p.(Ala502_Tyr503dup)		In_Frame_Ins	5																											I
PATH-GIST-244	1	Sanger (KIT, PDGFRA)+MassArray	yes	KIT	NM_000222	11	c.1676T>A	p.(Val559Asp)		Missense_Mutation	5																											B
PATH-GIST-245	1	NGS	yes	KIT	NM_000222	11	c.1660_1674del	p.(Glu554_Lys558del)		In_Frame_Del	5																											H
PATH-GIST-246	1	NGS	yes	KIT	NM_000222	11	c.1668_1674delinsT	p.(Gln556_Lys558delinsHis)		In_Frame_Delins	5																											A
PATH-GIST-247	1	NGS+Sanger (KIT)	yes	KIT	NM_000222	11	c.1668_1678delinsAAACC	p.(Trp557_Val560delinsAsnLeu)		In_Frame_Delins	5	KIT	NM_000222	13	c.1961T>C	p.(Val654Ala)		Missense_Mutation	4																			B	yes
PATH-GIST-248	1	NGS	yes	PDGFRA	NM_006206	14	c.1977C>A	p.(Asn659Lys)	0.53	Missense_Mutation	4																											G
PATH-GIST-249	1	NGS	yes	PDGFRA	NM_006206	14	c.1977C>A	p.(Asn659Lys)		Missense_Mutation	4																											H
PATH-GIST-250	1	NGS	yes	KIT	NM_000222	11	c.1669_1674del	p.(Trp557_Lys558del)	0.31	In_Frame_Del	5																											M
PATH-GIST-251	1	NGS	yes	PDGFRA	NM_006206	18	c.2525A>T	p.(Asp842Val)	0.41	Missense_Mutation	5																											G
PATH-GIST-252	1	NGS	yes	KIT	NM_000222	11	c.1719_1739del	p.(Thr574_His580del)	0.04	In_Frame_Del	5																											E
PATH-GIST-253	1	NGS	yes	PDGFRA	NM_006206	18	c.2525A>T	p.(Asp842Val)	0.35	Missense_Mutation	5																											B
PATH-GIST-254	1	NGS+Sanger (KIT)	yes	KIT	NM_000222	11	c.1676T>G	p.(Val559Gly)		Missense_Mutation	5																											B	yes
PATH-GIST-255	1	Sanger (KIT, PDGFRA)	yes	KIT	NM_000222	11	c.1735_1737del	p.(Asp579del)		In_Frame_Del	5																											I
PATH-GIST-256	1	NGS	yes	KIT	NM_000222	11	c.1669_1683del	p.(Trp557_Glu561del)	0.45	In_Frame_Del	5	KIT	NM_000222	17	c.2467T>G	p.(Tyr823Asp)	0.47	Missense_Mutation	5																			G
PATH-GIST-258	1	NGS	yes	KIT	NM_000222	11	c.1650_1671delinsCCACTGTACT	p.(Lys550_Trp557delinsAsnHisCysThr)	0.94	In_Frame_Delins	4																											D
PATH-GIST-259	1	NGS	yes	PDGFRA	NM_006206	12	c.1752_1760del	p.(Arg585_Glu587del)	0.67	In_Frame_Del	4																											E
PATH-GIST-260	1	NGS+Sanger (KIT)	yes	KIT	NM_000222	11	unknown	unknown		unknown	unknown	KIT	NM_000222	17	unknown	unknown		unknown	unknown																			B	yes
PATH-GIST-261	1	NGS	yes	KIT	NM_000222	11	c.1669_1674del	p.(Trp557_Lys558del)	0.45	In_Frame_Del	5	KIT	NM_000222	17	c.2466T>A	p.(Asn822Lys)	0.46	Missense_Mutation	5																			D
PATH-GIST-262	1	NGS	yes	KIT	NM_000222	unknown	unknown	unknown		unknown	unknown																											A
PATH-GIST-263	1	NGS	yes	KIT	NM_000222	11	c.1671_1679del	p.(Trp557_Val560delinsCys)	0.86	In_Frame_Del	5	KIT	NM_000222	17	c.2458G>T	p.(Asp820Tyr)	0.84	Missense_Mutation	4																			A
PATH-GIST-264	1	NGS	yes	KIT	NM_000222	9	c.1504_1509dup	p.(Ala502_Tyr503dup)	0.46	In_Frame_Ins	5																											A
PATH-GIST-265	1	NGS	yes	KIT	NM_000222	11	c.1676T>A	p.(Val559Asp)	0.44	Missense_Mutation	5	MUTYH	NM_012222	7	c.527A>G	p.(Tyr176Cys)	0.47	Missense_Mutation	5																			A
PATH-GIST-266	1	NGS	yes	KIT	NM_000222	11	c.1705_1728del	p.(Val569_Leu576del)	0.3676	In_Frame_Del	5																											F
PATH-GIST-267	1	NGS	yes	KIT	NM_000222	11	c.1711_1737dup	p.(Ile571_Asp579dup)	0.5	In_Frame_Ins	4																										CDKN2A	C
PATH-GIST-268	1	NGS	yes	PDGFRA	NM_006206	18	c.2525A>T	p.(Asp842Val)	0.27	Missense_Mutation	5																											G
PATH-GIST-269	1	NGS	yes	PDGFRA	NM_006206	18	c.2527_2538del	p.(Ile843_Asp846del)	0.2	In_Frame_Del	4																											M
PATH-GIST-270	1	NGS	yes	KIT	NM_000222	11	c.1676T>A	p.(Val559Asp)	0.32	Missense_Mutation	5																											E
PATH-GIST-271	2	NGS	yes	KIT	NM_000222	11	c.1655_1672del	p.(Met552_Trp557del)	0.62	In_Frame_Del	5																											C
PATH-GIST-271	1	NGS	yes	KIT	NM_000222	11	c.1655_1672del	p.(Met552_Trp557del)	0.4	In_Frame_Del	5																											C
PATH-GIST-272	1	NGS	yes	KIT	NM_000222	11	c.1669_1674del	p.(Trp557_Lys558del)	0.19	In_Frame_Del	5																											E
PATH-GIST-273	1	NGS	yes	KIT	NM_000222	11	c.1661_1678del	p.(Glu554_Val559del)	0.43	In_Frame_Del	5																											D
PATH-GIST-274	1	NGS	yes	KIT	NM_000222	11	c.1676T>A	p.(Val559Asp)	0.34	Missense_Mutation	5																											E
PATH-GIST-275	1	NGS	yes	KIT	NM_000222	11	c.1679T>A	p.(Val560Asp)	0.39	Missense_Mutation	5																											D
PATH-GIST-276	1	NGS	yes	KIT	NM_000222	11	c.1669_1674del	p.(Trp557_Lys558del)	0.47	In_Frame_Del	5																											G
PATH-GIST-277	1	NGS+Sanger (KIT)	yes	KIT	NM_000222	11	c.1714_1719dup	p.(Asp572_Pro573dup)		In_Frame_Ins	4																											B	yes
PATH-GIST-278	1	NGS	yes	TP53	NM_000546	3	c.96+2T>A	p.?	0.97	Splice_Site	4S	NF1	NM_001042492	36	c.4754del	p.(Lys1585fs)	0.83	Frame_Shift_Del	5																			C
PATH-GIST-279	1	NGS	yes	KIT	NM_000222	11	c.1735_1737del	p.(Asp579del)	0.52	In_Frame_Del	5																											D
PATH-GIST-280	1	NGS	yes	KIT	NM_000222	11	c.1727T>C	p.(Leu576Pro)	0.06	Missense_Mutation	5	PIK3CA	NM_006218	10	c.1571G>A	p.(Arg524Lys)	0.24	Missense_Mutation	3																			D
PATH-GIST-280	2	NGS	yes	KIT	NM_000222	11	c.1727T>C	p.(Leu576Pro)	0.91	Missense_Mutation	5	KIT	NM_000222	14	c.2009C>T	p.(Thr670Ile)	0.4	Missense_Mutation	5																			D
PATH-GIST-281	1	Sanger (KIT, PDGFRA)+MassArray	yes																																			B
PATH-GIST-282	1	NGS	yes	PDGFRA	NM_006206	18	c.2525A>T	p.(Asp842Val)	0.37	Missense_Mutation	5																											G
PATH-GIST-283	1	NGS	yes	KIT	NM_000222	11	c.1670G>C	p.(Trp557Ser)	0.57	Missense_Mutation	4																											C
PATH-GIST-284	1	NGS	yes	KIT	NM_000222	11	c.1679_1681del	p.(Val560del)	0.47	In_Frame_Del	5																											C
PATH-GIST-285	1	NGS	yes	PDGFRA	NM_006206	18	c.2525A>T	p.(Asp842Val)	0.35	Missense_Mutation	5																											A
PATH-GIST-286	1	NGS	yes	PDGFRA	NM_006206	18	c.2527_2538del	p.(Ile843_Asp846del)	0.36	In_Frame_Del	4																											D
PATH-GIST-287	1	NGS	yes	KIT	NM_000222	11	c.1678_1728del	p.(Val560_Leu576del)	0.6932	In_Frame_Del	5	KIT	NM_000222	17	c.2459A>C	p.(Asp820Ala)	0.028	Missense_Mutation	4	KIT	NM_000222	17	c.2425T>G	p.(Cys809Gly)	0.3763	Missense_Mutation	4											F
PATH-GIST-288	1	NGS	yes																																			F
PATH-GIST-289	1	NGS+Sanger (KIT)	yes	KIT	NM_000222	9	c.1504_1509dup	p.(Ala502_Tyr503dup)		In_Frame_Ins	5																											B	yes
PATH-GIST-290	1	NGS	yes	PDGFRA	NM_006206	18	c.2525A>T	p.(Asp842Val)	0.35	Missense_Mutation	5																											D
PATH-GIST-291	1	NGS	yes	KIT	NM_000222	11	c.1669_1674del	p.(Trp557_Lys558del)	0.41	In_Frame_Del	5																											C
PATH-GIST-292	1	NGS	yes	KIT	NM_000222	11	c.1733_1735del	p.(Asp579del)		In_Frame_Del	5																											H
PATH-GIST-293	1	NGS	yes	RNF43	NM_017763	3	c.319G>A	p.(Val107Ile)	0.51	Missense_Mutation	2																											C
PATH-GIST-294	1	NGS	yes	PDGFRA	NM_006206	18	c.2529_2531del	p.(Ile843del)	0.36	In_Frame_Del	4	PDGFRA	NM_006206	18	c.2524G>C	p.(Asp842His)	0.36	Missense_Mutation	4																			A
PATH-GIST-295	1	NGS	yes	KIT	NM_000222	11	c.1676_1684del	p.(Val559_Glu561del)	0.4	In_Frame_Del	5																											A
PATH-GIST-296	1	NGS	yes																																			K
PATH-GIST-297	1	NGS	yes	KIT	NM_000222	11	c.1679_1681del	p.(Val560del)	0.67	In_Frame_Del	5	KIT	NM_000222	13	c.1961T>C	p.(Val654Ala)	34	Missense_Mutation	4																			E
PATH-GIST-298	1	NGS	yes	KIT	NM_000222	11	c.1679T>A	p.(Val560Asp)		Missense_Mutation	5																											H
PATH-GIST-299	1	Sanger (KIT, PDGFRA)	yes	KIT	NM_000222	11	c.1669_1683del	p.(Trp557_Glu561del)		In_Frame_Del	5																											I
PATH-GIST-300	1	Sanger (KIT, PDGFRA)	yes	KIT	NM_000222	9	c.1504_1509dup	p.(Ala502_Tyr503dup)		In_Frame_Ins	5																											I
PATH-GIST-301	2	NGS	yes	KIT	NM_000222	11	c.1679_1680delinsAG	p.(Val560Glu)	0.44	Missense_Mutation	5																											G
PATH-GIST-301	1	NGS	yes	KIT	NM_000222	11	c.1679_1680delinsAG	p.(Val560Glu)	0.2	Missense_Mutation	5																											G
PATH-GIST-302	1	NGS	yes	KIT	NM_000222	11	c.1676T>A	p.(Val559Asp)		Missense_Mutation	5																											J
PATH-GIST-303	1	Sanger (KIT, PDGFRA, BRAF)	yes																																			O
PATH-GIST-304	1	NGS	yes																																			B
PATH-GIST-304	2	NGS	yes																																			F
PATH-GIST-305	1	NGS	yes	KIT	NM_000222	11	c.1679T>A	p.(Val560Asp)	0.47	Missense_Mutation	5																											D
PATH-GIST-306	1	NGS	yes	KIT	NM_000222	9	c.1504_1509dup	p.(Ala502_Tyr503dup)	0.34	In_Frame_Ins	5																											C
PATH-GIST-307	1	NGS	yes	KIT	NM_000222	11	c.1669_1674del	p.(Trp557_Lys558del)	0.19	In_Frame_Del	5																											E
PATH-GIST-308	1	NGS	yes	KIT	NM_000222	11	c.1669_1674del	p.(Trp557_Lys558del)	0.32	In_Frame_Del	5	MPL	NM_005373	10	c.1504_1505delinsGG	p.(Leu502Gly)	0.51	Missense_Mutation	3																			G
PATH-GIST-309	1	NGS+Sanger (KIT)	yes	PDGFRA	NM_006206	18	c.2525A>T	p.(Asp842Val)		Missense_Mutation	5																											B	yes
PATH-GIST-310	1	NGS	yes	KIT	NM_000222	11	c.1669_1674del	p.(Trp557_Lys558del)	0.4	In_Frame_Del	5																											D
PATH-GIST-311	1	NGS	yes	PDGFRA	NM_006206	18	c.2525A>T	p.(Asp842Val)	0.41	Missense_Mutation	5																											F
PATH-GIST-312	1	NGS	yes	PDGFRA	NM_006206	18	c.2525A>T	p.(Asp842Val)		Missense_Mutation	5																											H
PATH-GIST-313	1	NGS	yes	KIT	NM_000222	11	c.1733_1735del	p.(Asp579del)		In_Frame_Del	5																											H
PATH-GIST-314	1	NGS+Sanger (KIT)	yes	KIT	NM_000222	11	unknown	unknown		unknown	unknown	PIK3CA	NM_006218	9	unknown	unknown		unknown	unknown																			B	yes
PATH-GIST-315	1	NGS	yes	KIT	NM_000222	11	c.1673_1698delins14	p.(Lys558_Gly565delinsArgGluArgThr)		In_Frame_Delins	5																											B
PATH-GIST-316	1	NGS+Sanger (KIT)	yes	KIT	NM_000222	11	c.1655_1660del	p.(Met552_Glu554delinsLys)		In_Frame_Del	4	RB1	NM_000321	18	c.1738G>T	p.(Glu580*)		Nonsense_Mutation	5																			F	yes
PATH-GIST-317	1	NGS	yes	KIT	NM_000222	11	c.1672_1680del	p.(Lys558_Val560del)	0.44	In_Frame_Del	5																											E
PATH-GIST-318	1	Sanger (KIT)+MassArray	yes	KIT	NM_000222	11	c.1676T>A	p.(Val559Asp)		Missense_Mutation	5																											B
PATH-GIST-319	1	NGS	yes	PDGFRA	NM_006206	18	c.2525A>T	p.(Asp842Val)	0.37	Missense_Mutation	5																											C
PATH-GIST-320	1	NGS+Sanger (KIT)	yes	KIT	NM_000222	11	c.1669_1674del	p.(Trp557_Lys558del)		In_Frame_Del	5																											B	yes
PATH-GIST-321	1	NGS+fragment analysis	yes	KIT	NM_000222	Intron10/exon 11	c.1648-7_1672del	p.(Lys550_Lys558del)	0.38	Splice_Site	5S																											C
PATH-GIST-322	1	NGS	yes	KIT	NM_000222	11	c.1653_1670del	p.(Met552_Trp557del)		In_Frame_Del	5																											B
PATH-GIST-323	1	NGS	yes	KIT	NM_000222	11	c.1676T>A	p.(Val559Asp)	0.45	Missense_Mutation	5																											A
PATH-GIST-324	1	NGS	yes	KIT	NM_000222	11	c.1676T>A	p.(Val559Asp)		Missense_Mutation	5																											H
PATH-GIST-325	1	NGS	yes	KIT	NM_000222	9	c.1504_1509dup	p.(Ala502_Tyr503dup)	0.51	In_Frame_Ins	5																											A
PATH-GIST-326	1	Sanger (KIT, PDGFRA)	yes	KIT	NM_000222	11	c.1732_1734del	p.(Tyr578del)		In_Frame_Del	4																											I
PATH-GIST-327	1	NGS+Sanger (KIT)	yes	KIT	NM_000222	11	c.1669_1674del	p.(Trp557_Lys558del)		In_Frame_Del	5																											B	yes
PATH-GIST-328	1	NGS	yes	PDGFRA	NM_006206	18	c.2527_2538del	p.(Ile843_Asp846del)	0.79	In_Frame_Del	4																											A
PATH-GIST-329	1	NGS	yes																																			A
PATH-GIST-330	1	NGS+Sanger (KIT)	yes	KIT	NM_000222	11	c.1669T>A	p.(Trp557Arg)		Missense_Mutation	5	RB1	NM_000321	21	c.2118_2123del	p.(Cys706_Met708delinsTrp)		In_Frame_Del	3																			B	yes
PATH-GIST-331	1	Sanger (KIT, PDGFRA)+MassArray	yes	KIT	NM_000222	11	c.1651_1671del	p.(Pro551_Trp557del)		In_Frame_Del	5																											B
PATH-GIST-332	1	Sanger (KIT, PDGFRA)+MassArray	yes	PDGFRA	NM_006206	18	c.2524G>T	p.(Asp842Tyr)		Missense_Mutation	4																											B
PATH-GIST-333	1	NGS	yes	KIT	NM_000222	11	c.1669_1674del	p.(Trp557_Lys558del)	0.3562	In_Frame_Del	5	TP53	NM_000546	4	c.329G>C	p.(Arg110Pro)	0.1999	Missense_Mutation	4																			F
PATH-GIST-334	1	NGS	yes	KIT	NM_000222	11	c.1705_1728del	p.(Val569_Leu576del)	0.26	In_Frame_Del	5																											D
PATH-GIST-335	1	Sanger (KIT, PDGFRA)	yes	KIT	NM_000222	11	c.1733_1744dup12	p.(Tyr578_Lys581dup)		In_Frame_Ins	4																											I
PATH-GIST-336	1	NGS	yes	KIT	NM_000222	17	c.2458G>T	p.(Asp820Tyr)	0.47	Missense_Mutation	4																											F
PATH-GIST-337	1	NGS	yes	KIT	NM_000222	9	c.1504_1509dup	p.(Ala502_Tyr503dup)	0.11	In_Frame_Ins	5																											A
PATH-GIST-338	1	NGS	yes	KIT	NM_000222	11	c.1653_1672delinsGG	p.(Met552_Lys558delinsGlu)	0.1843	In_Frame_Delins	5	PIK3CA	NM_006218	2	c.263G>A	p.(Arg88Gln)	0.4485	Missense_Mutation	5	SMAD4	NM_005359	5	c.535A>G	p.(Ile179Val)	0.4997	Missense_Mutation	3	VHL	NM_000551	1	c.289C>T	p.(Pro97Ser)	0.5309	Missense_Mutation	3			F
PATH-GIST-339	1	NGS	yes																																			D
PATH-GIST-340	1	NGS	yes	KIT	NM_000222	11	c.1657_1671del	p.(Tyr553_Trp557del)		In_Frame_Del	5																											J
PATH-GIST-341	1	NGS	yes	KIT	NM_000222	11	c.1651_1662del	p.(Pro551_Glu554del)	0.33	In_Frame_Del	5																										CDKN2A	C
PATH-GIST-342	1	NGS	yes	KIT	NM_000222	11	c.1676T>A	p.(Val559Asp)	0.42	Missense_Mutation	5																											E
PATH-GIST-343	1	NGS	yes	KIT	NM_000222	11	c.1656_1667del	p.(Tyr553_Gln557del)		In_Frame_Del	5																											H
PATH-GIST-344	1	NGS	yes	KIT	NM_000222	11	c.1669_1674del	p.(Trp557_Lys558del)	0.43	In_Frame_Del	5																											G
PATH-GIST-345	1	NGS	yes	KIT	NM_000222	11	c.1663_1677del	p.(Val555_Val559del)		In_Frame_Del	5	KIT	NM_000222	17	c.2467T>G	p.(Tyr823Asp)		Missense_Mutation	5	GNAQ	NM_002072	6	c.740G>A	p.(Arg247Gln)		Missense_Mutation	3											L
PATH-GIST-346	1	NGS	yes																																			F
PATH-GIST-347	1	NGS	yes																																			C
PATH-GIST-348	1	Sanger (KIT)+MassArray	yes	KIT	NM_000222	11	c.1676_1681del	p.(Val559_Val560del)		In_Frame_Del	5																											B
PATH-GIST-349	1	NGS	yes	PDGFRA	NM_006206	18	c.2525A>T	p.(Asp842Val)		Missense_Mutation	5																											H
PATH-GIST-350	1	NGS	yes	KIT	NM_000222	11	c.1669_1674del	p.(Trp557_Lys558del)		In_Frame_Del	5																											J
PATH-GIST-351	1	NGS	yes	PDGFRA	NM_006206	18	c.2528_2539del	p.(Ile843_Ser847delinsThr)	0.45	In_Frame_Del	4																											C
PATH-GIST-352	1	NGS	Insufficient quality																																			A
PATH-GIST-353	1	NGS	yes																																			D
PATH-GIST-354	1	NGS	yes	KIT	NM_000222	11	c.1721_1768dup	p.(Thr574_Leu589dup)	0.11	In_Frame_Ins	4																											E
PATH-GIST-355	1	NGS	yes	KIT	NM_000222	11	c.1669_1674del	p.(Trp557_Lys558del)	0.39	In_Frame_Del	5																											C
PATH-GIST-356	1	NGS	yes	KIT	NM_000222	11	c.1679T>A	p.(Val560Asp)	0.26	Missense_Mutation	5	KIT	NM_000222	13	c.1926dup	p.(Val643fs)	0.24	Frame_Shift_Ins	3	MDM2	NM_002392	8	c.631A>C	p.(Ile211Leu)	0.61	Missense_Mutation	3											F
PATH-GIST-357	1	NGS	yes	KIT	NM_000222	11	c.1669_1674del	p.(Trp557_Lys558del)	0.43	In_Frame_Del	5																											D
PATH-GIST-358	1	Sanger (KIT, PDGFRA)	yes	KIT	NM_000222	11	c.1669T>G	p.(Trp557Gly)		Missense_Mutation	5																											I
PATH-GIST-359	1	NGS	yes	KIT	NM_000222	11	c.1669_1674del	p.(Trp557_Lys558del)	0.53	In_Frame_Del	5																											C
PATH-GIST-360	1	NGS	yes	KIT	NM_000222	11	c.1668_1679del	p.(Gln556_Val560delinsHis)	0.48	In_Frame_Del	5																											A
PATH-GIST-361	1	NGS+Sanger (KIT)	yes	PDGFRA	NM_006206	18	c.2525A>T	p.(Asp842Val)		Missense_Mutation	5																											B	yes
PATH-GIST-362	1	NGS	yes	PDGFRA	NM_006206	18	c.2525A>T	p.(Asp842Val)	0.35	Missense_Mutation	5																											A
PATH-GIST-363	1	NGS	yes	KIT	NM_000222	11	c.1670_1690del	p.(Trp557_Asn564delinsTyr)	0.79	In_Frame_Del	5																											G
PATH-GIST-364	1	NGS	yes	KIT	NM_000222	11	c.1670_1675delinsTCC	p.(Trp557_Val559delinsPheLeu)	0.45	In_Frame_Delins	5																											G
PATH-GIST-365	1	NGS	yes	KIT	NM_000222	11	c.1673_1693del	p.(Lys558_Gly565delinsArg)	0.54	In_Frame_Del	5																											G
PATH-GIST-366	1	NGS	yes	KIT	NM_000222	11	c.1673_1678del	p.(Lys558_Val560delinsIle)		In_Frame_Del	4																											J
PATH-GIST-367	1	NGS	yes																																			L
PATH-GIST-368	1	NGS	yes																																			A
PATH-GIST-369	1	NGS	yes	KIT	NM_000222	11	c.1669_1683del	p.(Trp557_Glu561del)	0.4187	In_Frame_Del	5																											F
PATH-GIST-370	1	NGS	yes	PDGFRA	NM_006206	18	c.2525A>T	p.(Asp842Val)	0.24	Missense_Mutation	5																											I
PATH-GIST-370	2	NGS	yes	PDGFRA	NM_006206	18	c.2525A>T	p.(Asp842Val)	0.26	Missense_Mutation	5																											I
PATH-GIST-371	1	NGS	yes	KIT	NM_000222	11	c.1668_1674delinsTTCT	p.(Gln556_Lys558delinsHisSer)	0.46	In_Frame_Delins	4																											C
PATH-GIST-372	1	NGS	yes	KIT	NM_000222	11	c.1669_1674del	p.(Trp557_Lys558del)	0.45	In_Frame_Del	5																											G
PATH-GIST-373	1	NGS	yes	KIT	NM_000222	11	c.1668_1680delinsC	p.(Gln556_Val560delinsHis)	0.38	In_Frame_Delins	4																											D
PATH-GIST-374	1	NGS	yes	KIT	NM_000222	11	c.1676_1684del	p.(Val559_Glu561del)	0.3053	In_Frame_Del	5																											F
PATH-GIST-375	1	NGS	yes	KIT	NM_000222	9	c.1504_1509dup	p.(Ala502_Tyr503dup)	0.72	In_Frame_Ins	5																											D
PATH-GIST-376	1	NGS	yes	PDGFRA	NM_006206	18	c.2525A>T	p.(Asp842Val)	0.1827	Missense_Mutation	5																											F
PATH-GIST-377	1	NGS	yes	KIT	NM_000222	11	c.1669_1674del	p.(Trp557_Lys558del)	0.49	In_Frame_Del	5																											M
PATH-GIST-378	1	NGS	yes	KIT	NM_000222	Intron10/exon 11	c.1648-7_1672del	p.(Lys550_Lys558del)	0.5336	Splice_Site	5S																											F
PATH-GIST-379	1	NGS	yes	SDHA	NM_004168	10	c.1432_1432+1del	p.?		Splice_Site	5	SDHA	NM_004168	9	c.1123_1155del	p.(Gln375_Glu385del)		In_Frame_Del	4																			E + F
PATH-GIST-380	1	NGS	yes	KIT	NM_000222	11	c.1676T>C	p.(Val559Ala)	0.33	Missense_Mutation	5																											A
PATH-GIST-381	1	NGS	yes	PDGFRA	NM_006206	18	c.2525A>T	p.(Asp842Val)	0.09	Missense_Mutation	5																											G
PATH-GIST-382	1	Sanger (KIT, PDGFRA)	yes	KIT	NM_000222	11	c.1676 T>A	p.(Val559Asp)		Missense_Mutation	5																											I
PATH-GIST-383	1	NGS	yes	KIT	NM_000222	13	c.1924A>G	p.(Lys642Glu)	0.15	Missense_Mutation	4																											E
PATH-GIST-384	1	NGS	yes	KIT	NM_000222	11	c.1739_1740insACCCCCAACACAACTTCCTTATGATCA	p.(Asp572_Pro573insProThrGlnLeuProTyrAspGlnPro)	0.33	In_Frame_Ins	4																											G
PATH-GIST-385	1	NGS	yes	KIT	NM_000222	11	c.1754_1755insTGTCCCAACACAACTTCCTTATGATCACAAATGGGAGTTTCC	p.(Pro585_Arg586ins14)	0.16	In_Frame_Ins	4																											D
PATH-GIST-386	1	NGS	yes	KIT	NM_000222	9	c.1504_1509dup	p.(Ala502_Tyr503dup)	0.34	In_Frame_Ins	5																											F
PATH-GIST-387	1	NGS	yes	KIT	NM_000222	9	c.1504_1509dup	p.(Ala502_Tyr503dup)	0.36	In_Frame_Ins	5																											G
PATH-GIST-388	1	NGS+Sanger (KIT)	yes	KIT	NM_000222	11	c.1676_1684del	p.(Val559_Glu561del)		In_Frame_Del	5																											B	yes
PATH-GIST-389	1	NGS	yes																																			C
PATH-GIST-390	1	NGS	yes																																			E
PATH-GIST-391	1	NGS	yes	KIT	NM_000222	11	c.1735_1737del	p.(Asp579del)	0.46	In_Frame_Del	5																											G
PATH-GIST-392	1	NGS+Sanger (KIT)	yes																																	EGFR		B	yes
PATH-GIST-393	1	NGS	yes	PDGFRA	NM_006206	18	c.2525A>T	p.(Asp842Val)	0.86	Missense_Mutation	5																											E
PATH-GIST-394	1	NGS	yes	KIT	NM_000222	9	c.1504_1509dup	p.(Ala502_Tyr503dup)	0.71	In_Frame_Ins	5																											E
PATH-GIST-395	1	NGS	yes	KIT	NM_000222	11	c.1669T>A	p.(Trp557Arg)	0.27	Missense_Mutation	5																											G
PATH-GIST-396	1	Sanger (KIT, PDGFRA)	yes	PDGFRA	NM_006206	18	c.2525A>T	p.(Asp842Val)		Missense_Mutation	5																											O
PATH-GIST-397	1	NGS+Sanger (KIT)	yes																																			H	yes
PATH-GIST-398	1	NGS+Sanger (KIT)	yes	KIT	NM_000222	11	c.1648_1674del	p.(Lys550_Lys558del)		In_Frame_Del	5																											B	no
PATH-GIST-398	2	NGS+Sanger (KIT)	yes	KIT	NM_000222	11	c.1648_1674del	p.(Lys550_Lys558del)		In_Frame_Del	5	KIT	NM_000222	13	c.1961T>C	p.(Val654Ala)		Missense_Mutation	4																			B	no
PATH-GIST-398	3	NGS	yes	KIT	NM_000222	11	c.1648_1674del	p.(Lys550_Lys558del)	0.3972	In_Frame_Del	5	KIT	NM_000222	13	c.1961T>C	p.(Val654Ala)	0.4387	Missense_Mutation	4	TERT	NM_198253	promoter	T279C	p.?	0.4799	Promoter_region	3											F
PATH-GIST-398	4	NGS	yes	KIT	NM_000222	11	c.1648_1674del	p.(Lys550_Lys558del)		In_Frame_Del	5	KIT	NM_000222	13	c.1961T>C	p.(Val654Ala)	0.49	Missense_Mutation	4																			B
PATH-GIST-399	1	NGS	yes	KIT	NM_000222	11	c.1671G>T	p.(Trp557Cys)	0.46	Missense_Mutation	5																											A
PATH-GIST-400	1	NGS	yes	KIT	NM_000222	11	c.1676T>A	p.(Val559Asp)		Missense_Mutation	5																											F
PATH-GIST-401	1	NGS+Sanger (KIT)	yes	KIT	NM_000222	11	c.1672_1677del	p.(Lys558_Val559del)		In_Frame_Del	5																											B	yes
PATH-GIST-402	1	NGS	yes	KIT	NM_000222	11	c.1679_1680delinsAG	p.(Val560Glu)	0.34	Missense_Mutation	5																											C
PATH-GIST-403	1	NGS	yes																																			E
PATH-GIST-404	1	NGS	yes	KIT	NM_000222	11	c.1679T>A	p.(Val560Asp)	0.44	Missense_Mutation	5																											G
PATH-GIST-405	1	NGS	yes	KIT	NM_000222	9	c.1504_1509dup	p.(Ala502_Tyr503dup)	0.36	In_Frame_Ins	5																											D
PATH-GIST-406	1	NGS	yes	PDGFRA	NM_006206	18	c.2525A>T	p.(Asp842Val)	0.34	Missense_Mutation	5																											D
PATH-GIST-407	1	NGS	yes	KIT	NM_000222	11	c.1652_1664delinsGGCA	p.(Pro551_Val555delinsArgGln)	0.25	In_Frame_Delins	4																										CDKN2A	C
PATH-GIST-408	1	NGS	yes	PDGFRA	NM_006206	18	c.2525A>T	p.(Asp842Val)	0.26	Missense_Mutation	5																											E
PATH-GIST-409	1	NGS	yes	KIT	NM_000222	11	c.1671_1676del	p.(Trp557_Val559delinsCys)		In_Frame_Del	5																											J
PATH-GIST-410	1	NGS	yes	KIT	NM_000222	11	c.1676T>A	p.(Val559Asp)	0.5	Missense_Mutation	5																											C
PATH-GIST-411	1	NGS+Sanger (KIT)	yes	KIT	NM_000222	11	c.1662_1685del	p.(Val555_Glu562del)		In_Frame_Del	5																											B	yes
PATH-GIST-412	1	NGS	yes	KIT	NM_000222	11	c.1669_1674del	p.(Trp557_Lys558del)	0.36	In_Frame_Del	5																											G
PATH-GIST-413	1	NGS	yes	KIT	NM_000222	11	c.1679T>A	p.(Val560Asp)	0.33	Missense_Mutation	5																											C
PATH-GIST-414	1	NGS	yes	KIT	NM_000222	9	c.1504_1509dup	p.(Ala502_Tyr503dup)	0.49	In_Frame_Ins	5																											E
PATH-GIST-415	1	NGS	yes	KIT	NM_000222	11	c.1735_1737del	p.(Asp579del)	0.4	In_Frame_Del	4																											E
PATH-GIST-416	1	NGS	yes	KIT	NM_000222	11	c.1669_1674del	p.(Trp557_Lys558del)	0.67	In_Frame_Del	5																											A
PATH-GIST-417	1	NGS+fragment analysis	yes	KIT	NM_000222	11	c.1669_1674del	p.(Trp557_Lys558del)	0.64	In_Frame_Del	5																											C
PATH-GIST-418	1	NGS	yes	KIT	NM_000222	11	c.1678_1728del	p.(Val560_Leu576del)	0.56	In_Frame_Del	5																											C
PATH-GIST-419	1	NGS	yes	KIT	NM_000222	11	c.1719_1739del	p.(Thr574_His580del)	0.26	In_Frame_Del	5																											C
PATH-GIST-419	2	NGS	yes	KIT	NM_000222	11	c.1719_1739del	p.(Thr574_His580del)	0.29	In_Frame_Del	5																											C
PATH-GIST-420	1	NGS	yes	KIT	NM_000222	13	c.1924A>G	p.(Lys642Glu)	0.41	Missense_Mutation	4																											D
PATH-GIST-421	1	NGS	yes	KIT	NM_000222	11	c.1649_1663del	p.(Lys550_Val555delinsIle)	0.41	In_Frame_Del	5																											D
PATH-GIST-422	1	Sanger (KIT, PDGFRA)+MassArray	yes	KIT	NM_000222	11	c.1679_1681del	p.(Val560del)		In_Frame_Del	5																											B
PATH-GIST-423	1	NGS	yes	KIT	NM_000222	11	c.1679T>A	p.(Val560Asp)	0.44	Missense_Mutation	5	TP53	NM_000546	7	c.747G>T	p.(Arg249Ser)	0.88	Missense_Mutation	4																		TP53	A
PATH-GIST-424	1	NGS+Sanger (KIT)	yes	KIT	NM_000222	11	c.1676T>A	p.(Val559Asp)		Missense_Mutation	5																											B	yes
PATH-GIST-425	1	NGS	yes	BRAF	NM_004333	15	c.1799T>A	p.(Val600Glu)		Missense_Mutation	5																											F
PATH-GIST-426	1	NGS	yes																																		CDKN2A	A
PATH-GIST-426	2	NGS	yes	KIT	NM_000222	11	c.1648_1674del	p.(Lys550_Lys558del)	0.5	In_Frame_Del	5																											A
PATH-GIST-427	1	Sanger (KIT, PDGFRA)+MassArray	yes	KIT	NM_000222	11	c.1669_1674del	p.(Trp557_Lys558del)		In_Frame_Del	5																											B
PATH-GIST-428	1	NGS	yes	KIT	NM_000222	11	c.1656_1667del	p.(Met552_Val556del)		In_Frame_Del	5																											H
PATH-GIST-429	1	NGS+Sanger (KIT)	yes	KIT	NM_000222	11	c.1758_1759ins39	p.(Arg586_Asn587ins13)		In_frame_ins	4																											B	yes
PATH-GIST-430	1	NGS	yes	PDGFRA	NM_006206	18	c.2525A>T	p.(Asp842Val)	0.43	Missense_Mutation	5																											E
PATH-GIST-431	2	NGS+Sanger (KIT)	yes																																			B	yes
PATH-GIST-431	1	NGS+Sanger (KIT)	yes																																			B	yes
PATH-GIST-432	1	Sanger (KIT, PDGFRA)	yes	KIT	NM_000222	11	c.1669_1674del	p.(Trp557_Lys558del)		In_Frame_Del	5																											I
PATH-GIST-433	1	NGS	yes	KIT	NM_000222	11	c.1718_1765dup	p.(Pro573_Arg588dup)	0.17	In_Frame_Ins	4																											C
PATH-GIST-434	1	NGS	yes	KIT	NM_000222	11	c.1669_1674del	p.(Trp557_Lys558del)	0.91	In_Frame_Del	5																										CDKN2A	A
PATH-GIST-435	1	NGS	yes	KIT	NM_000222	11	c.1673_1693del	p.(Lys558_Gly565delinsArg)	0.67	In_Frame_Del	5																											C
PATH-GIST-436	1	NGS	yes	KIT	NM_000222	11	c.1668_1679del	p.(Gln556_Val560delinsHis)	0.35	In_Frame_Del	5																											E
PATH-GIST-437	1	Sanger (KIT)	yes	KIT	NM_000222	11	c.1679T>A	p.(Val560Asp)		Missense_Mutation	5																											B
PATH-GIST-438	1	NGS	yes	KIT	NM_000222	11	c.1669_1683del	p.(Trp557_Glu561del)	0.64	In_Frame_Del	5																											A
PATH-GIST-439	1	NGS	yes																																			F
PATH-GIST-440	1	NGS	yes	KIT	NM_000222	11	c.1657_1674del	p.(Tyr553_Lys558del)	0.31	In_Frame_Del	5																											B
PATH-GIST-441	1	NGS	yes	KIT	NM_000222	11	c.1676T>C	p.(Val559Ala)	0.33	Missense_Mutation	5																											C
PATH-GIST-442	1	NGS	yes	KIT	NM_000222	11	c.1673_1674insTCC	p.(Lys558delinsAsnPro)		In_Frame_Ins	5																											H
PATH-GIST-443	1	NGS+Sanger (KIT)	yes	KIT	NM_000222	11	c.1668_1719delinsT	p.(Gln556_Pro573delinsHis)		In_Frame_Delins	5																											B	no
PATH-GIST-444	1	NGS+Sanger (KIT)	yes																																			H	yes
PATH-GIST-445	1	Sanger (KIT, PDGFRA)	yes	KIT	NM_000222	11	c.1676T>A	p.(Val559Asp)		Missense_Mutation	5																											N
PATH-GIST-446	1	NGS	yes	PDGFRA	NM_006206	18	c.2525A>T	p.(Asp842Val)	0.03	Missense_Mutation	5																											E
PATH-GIST-447	1	NGS	yes	PDGFRA	NM_006206	18	c.2524G>T	p.(Asp842Tyr)	0.38	Missense_Mutation	4																											A
PATH-GIST-448	1	NGS	yes	PDGFRA	NM_006206	14	c.1975A>T	p.(Asn659Tyr)	0.27	Missense_Mutation	4																											G
PATH-GIST-449	1	NGS	yes	KIT	NM_000222	11	c.1648_1665delinsCA	p.(Lys550_Val555delinsGln)		In_Frame_Delins	4																											G
PATH-GIST-450	1	Sanger (KIT, PDGFRA)	yes	KIT	NM_000222	11	c.1676T>A	p.(Val559Asp)		Missense_Mutation	5																											I
PATH-GIST-451	2	NGS	yes	KIT	NM_000222	11	c.1652_1669delinsATG	p.(Pro551_Trp557delinsHisGly)	0.48	In_Frame_Delins	5																											A
PATH-GIST-451	1	NGS	yes	KIT	NM_000222	11	c.1652_1669delinsATG	p.(Pro551_Trp557delinsHisGly)	0.1277	In_Frame_Delins	5																											F
PATH-GIST-452	1	NGS+Sanger (KIT)	yes	KIT	NM_000222	11	c.1669 T>A	p.(Trp557Arg)		Missense_Mutation	5	ATM	NM_000051	50	c.7400T>C	p.(Val2467Ala)		Missense_Mutation	3																			B	yes
PATH-GIST-453	1	Sanger (KIT, PDGFRA)	yes	KIT	NM_000222	9	c.1504_1509dup	p.(Ala502_Tyr503dup)		In_Frame_Ins	5																											I
PATH-GIST-454	1	NGS	yes	KIT	NM_000222	11	c.1669T>G	p.(Trp557Gly)	0.92	Missense_Mutation	5																											C
PATH-GIST-455	1	NGS	yes	KIT	NM_000222	11	c.1669_1676delinsGGGGAGAA	p.(Trp557_Val559delinsGlyGluAsn)	0.44	In_Frame_Delins	5																											E
PATH-GIST-456	1	NGS	yes	KIT	NM_000222	11	c.1671_1672delinsTG	p.(Trp557_Lys558delinsCysGlu)	0.47	In_Frame_Delins	5																										CDKN2A	A
PATH-GIST-457	1	Sanger (KIT)	yes	KIT	NM_000222	11	c.1757_1758ins33	p.(Arg586_Asn587ins11)		In_frame_ins	4																											F
PATH-GIST-458	1	NGS	yes	KIT	NM_000222	11	c.1650_1667del	p.(Pro551_Gln556del)		In_Frame_Del	5																											A
PATH-GIST-459	1	NGS	yes	KIT	NM_000222	11	c.1710_1736dup	p.(Ile579_Asp587dup)	0.318	In_Frame_Ins	4																											A
PATH-GIST-460	1	NGS	yes																																			L
PATH-GIST-460	2	NGS+Sanger (KIT)	yes	KIT	NM_000222	11	c.1648_1674del	p.(Lys550_Lys558del)		In_Frame_Del	5																											B	no
PATH-GIST-461	1	NGS	yes	KIT	NM_000222	11	c.1675_1719del	p.(Val559_Pro573del)	0.74	In_Frame_Del	5																											D
PATH-GIST-462	1	NGS	yes	PDGFRA	NM_006206	18	c.2529_2540del	p.(Ile843_Ser847delinsMet)		In_Frame_Del	4																											H
PATH-GIST-463	1	NGS	yes	KIT	NM_000222	9	c.1504_1509dup	p.(Ala502_Tyr503dup)	0.33	In_Frame_Ins	5																											C
PATH-GIST-464	1	NGS	yes	PDGFRA	NM_006206	18	c.2525A>T	p.(Asp842Val)		Missense_Mutation	5																											H
PATH-GIST-465	1	NGS	yes	PDGFRA	NM_006206	18	c.2525A>T	p.(Asp842Val)		Missense_Mutation	5																											K
PATH-GIST-466	1	NGS	yes	KIT	NM_000222	11	c.1661_1675del	p.(Glu554_Lys558del)	0.43	In_Frame_Del	5																											C
PATH-GIST-467	1	NGS+Sanger (KIT)	yes	PDGFRA	NM_006206	12	c.1682T>A	p.(Val561Asp)		Missense_Mutation	5																											B	yes
PATH-GIST-468	1	NGS	yes	KIT	NM_000222	11	c.1676T>A	p.(Val559Asp)	0.48	Missense_Mutation	5																											A
PATH-GIST-469	1	NGS+Sanger (KIT)	yes																																	KIT		B	yes
PATH-GIST-470	1	NGS+Sanger (KIT)	yes	KIT	NM_000222	11	c.1658_1675del	p.(Tyr553_Val559delinsPhe)		In_Frame_Del	5																											B	yes
PATH-GIST-471	1	NGS	yes	KIT	NM_000222	Intron10/exon 11	c.1648-3_1680delinsGGTTGTG	p.(Lys550_Lys558del)	0.43	Splice_Site	5S																											C
PATH-GIST-472	1	NGS	yes	KIT	NM_000222	11	c.1669_1683del	p.(Trp557_Glu561del)	0.48	In_Frame_Del	5																										CDKN2A	C
PATH-GIST-473	1	NGS	yes	KIT	NM_000222	11	c.1673_1678del	p.(Lys558_Val560delinsIle)		In_Frame_Del	4																											H
PATH-GIST-474	2	NGS	yes																																			A
PATH-GIST-474	1	NGS	yes																																			A
PATH-GIST-475	1	NGS	yes	PDGFRA	NM_006206	12	c.1682T>A	p.(Val561Asp)	0.4	Missense_Mutation	5																											H
PATH-GIST-476	1	NGS	yes	KIT	NM_000222	11	c.1655_1672del	p.(Met552_Trp557del)	0.4192	In_Frame_Del	5																											F
PATH-GIST-477	1	NGS	yes	KIT	NM_000222	11	c.1667_1672del	p.(Trp557_Lys558del)		In_Frame_Del	5																											H
PATH-GIST-478	1	Sanger (KIT, PDGFRA)	yes	KIT	NM_000222	11	c.1664_1715del	p.(Val555_Ile571del)		In_Frame_Del	5																											N
PATH-GIST-479	1	NGS	yes	PDGFRA	NM_006206	18	c.2525A>T	p.(Asp842Val)	0.3	Missense_Mutation	5																											D
PATH-GIST-480	1	NGS	yes	PDGFRA	NM_006206	18	c.2524_2532del	p.(Asp842_Met844del)	0.04	In_Frame_Del	4																											D
PATH-GIST-481	1	NGS	yes	KIT	NM_000222	11	c.1732_1773dup	p.(Tyr578_Phe591dup)		In_Frame_Ins	4																											D
PATH-GIST-482	1	NGS	yes	KIT	NM_000222	11	c.1669_1674del	p.(Trp557_Lys558del)	0.51	In_Frame_Del	5	FBXW7	NM_033632	8	c.1185_1188del	p.(Ser396fs)	0.49	Frame_Shift_Del	4																			A
PATH-GIST-483	1	NGS	yes	PDGFRA	NM_006206	18	c.2525A>T	p.(Asp842Val)	0.31	Missense_Mutation	5																											A
PATH-GIST-484	1	NGS	yes	KIT	NM_000222	9	c.1504_1509dup	p.(Ala502_Tyr503dup)	0.27	In_Frame_Ins	5																											G
PATH-GIST-485	1	NGS	yes	PDGFRA	NM_006206	14	c.1977C>G	p.(Asn659Lys)	0.36	Missense_Mutation	4																											G
PATH-GIST-486	1	NGS	yes	KIT	NM_000222	11	c.1676_1681delinsGTG	p.(Val559_Val560delinsGly)		In_Frame_Delins	5																											J
PATH-GIST-487	1	NGS	yes	KIT	NM_000222	9	c.1504_1509dup	p.(Ala502_Tyr503dup)		In_Frame_Ins	5																											J
PATH-GIST-488	1	NGS	yes																																			E
PATH-GIST-489	1	NGS	yes	KIT	NM_000222	11	c.1667_1719delinsCT	p.(Gln556_Asp572del)	0.41	In_Frame_Delins	5																											F
PATH-GIST-490	1	NGS	yes	PDGFRA	NM_006206	12	c.1682T>A	p.(Val561Asp)	0.05	Missense_Mutation	5																											E
PATH-GIST-491	1	NGS	yes	KIT	NM_000222	11	c.1669T>A	p.(Trp557Arg)	0.25	Missense_Mutation	5																											G
PATH-GIST-492	1	NGS	yes	KIT	NM_000222	11	c.1665_1673del	p.(Gln556_Lys558del)	0.7	In_Frame_Del	5																											C
PATH-GIST-493	1	NGS	yes	KIT	NM_000222	11	c.1669_1683del	p.(Trp557_Glu561del)	0.76	In_Frame_Del	5																											E
PATH-GIST-494	1	NGS	yes	KIT	NM_000222	11	c.1668_1717delinsACCTT	p.(Trp557_Pro573delinsProSer)	0.24	In_Frame_Delins	5																											D
PATH-GIST-495	1	NGS	yes	KIT	NM_000222	11	c.1669_1683del	p.(Trp557_Glu561del)	0.828	In_Frame_Del	5	KIT	NM_000222	17	c.2467T>C	p.(Tyr823His)	0.869	Missense_Mutation	4																			A
PATH-GIST-496	1	Sanger (KIT, PDGFRA)	yes	PDGFRA	NM_006206	18	c.2525A>T	p.(Asp842Val)		Missense_Mutation	5																											B
PATH-GIST-497	1	NGS	yes	KIT	NM_000222	11	c.1669T>A	p.(Trp557Arg)	0.45	Missense_Mutation	5																											D
PATH-GIST-498	1	NGS	yes	KIT	NM_000222	11	c.1656_1664del	p.(Met552_Val555delinsIle)	0.3	In_Frame_Del	5																											C
PATH-GIST-499	1	NGS	yes																																			I
PATH-GIST-500	2	NGS	yes	KIT	NM_000222	11	c.1669_1674del	p.(Trp557_Lys558del)	0.286	In_Frame_Del	5																											F
PATH-GIST-500	1	NGS	yes	KIT	NM_000222	11	c.1669_1674del	p.(Trp557_Lys558del)		In_Frame_Del	5																											L
PATH-GIST-501	1	NGS	yes	KIT	NM_000222	11	c.1693_1713del	p.(Gly565_IIe571del)	0.38	In_Frame_Del	4																											G
PATH-GIST-502	1	NGS	yes	KIT	NM_000222	11	c.1676T>A	p.(Val559Asp)	0.55	Missense_Mutation	5	EZH2	NM_004456	16	c.1937A>C	p.(Tyr646Ser)	0.39	Missense_Mutation	5																			F
PATH-GIST-503	2	NGS	yes	KIT	NM_000222	11	c.1711_1737dup	p.(Ile571_Asp579dup)	0.36	In_Frame_Ins	4																											B
PATH-GIST-503	1	NGS	yes	KIT	NM_000222	11	c.1711_1737dup	p.(Ile571_Asp579dup)		In_Frame_Ins	4																											J
PATH-GIST-504	1	NGS+Sanger (KIT, PDGFRA)	yes	PDGFRA	NM_006206	18	c.2526_2537del	p.(Ile843_Asp846del)		In_Frame_Del	4																											B	yes
PATH-GIST-504	2	NGS+Sanger (KIT)	yes	PDGFRA	NM_006206	18	c.2526_2537del	p.(Ile843_Asp846del)		In_Frame_Del	4																											B	yes
PATH-GIST-505	1	NGS	yes	KIT	NM_000222	11	c.1673_1674insTCC	p.(Lys558delinsAsnPro)	0.43	In_Frame_Ins	5																										CDKN2A	C
PATH-GIST-506	1	NGS	yes	KIT	NM_000222	11	c.1724_1765dup	p.(Gln575_Arg588dup)	0.14	In_Frame_Ins	4																											D
PATH-GIST-507	1	NGS	yes	KIT	NM_000222	11	c.1670_1678del	p.(Trp557_Val560delinsPhe)	0.59	In_Frame_Del	5	KIT	NM_000222	17	c.2460T>G	p.(Asp820Glu)	0.53	Missense_Mutation	4	TP53	NM_000546	7	c.757dup	p.(Thr253fs)	0.96	Frame_Shift_Ins	5										CDKN2A	A
PATH-GIST-508	1	NGS	Insufficient quality																																			C
PATH-GIST-509	1	NGS+Sanger (KIT)	yes	KIT	NM_000222	11	c.1686_1722delinsT	p.(Glu562_Thr574delinsAsp)		In_Frame_Delins	4																											B	no
PATH-GIST-510	1	NGS	yes	KIT	NM_000222	9	c.1504_1509dup	p.(Ala502_Tyr503dup)	0.3	In_Frame_Ins	5																											C
PATH-GIST-511	1		Insufficient quantity																																			F
PATH-GIST-512	1	NGS	yes	KIT	NM_000222	11	c.1676T>C	p.(Val559Ala)	0.4908	Missense_Mutation	5																											F
PATH-GIST-513	1	NGS	yes	PDGFRA	NM_006206	14	c.1976A>G	p.(Asn659Ser)	0.87	Missense_Mutation	4																											G
PATH-GIST-514	1		Insufficient quantity																																			C
PATH-GIST-515	1	NGS	yes	KIT	NM_000222	11	c.1679T>A	p.(Val560Asp)	0.45	Missense_Mutation	5																											E
PATH-GIST-516	1	NGS	yes	KIT	NM_000222	11	c.1690_1734del	p.(Asn564_Tyr578del)	0.3	In_Frame_Del	5																											E
PATH-GIST-517	1	Sanger (KIT)	yes	KIT	NM_000222	11	c.1745_1753dup	p.(Phe584_Pro585insArgGluPhe)		In_Frame_Ins	4																											H
PATH-GIST-518	1	NGS	yes	KIT	NM_000222	11	c.1669T>A	p.(Trp557Arg)	0.3	Missense_Mutation	5																											A
PATH-GIST-519	1	NGS	yes	KIT	NM_000222	11	c.1676T>C	p.(Val559Ala)		Missense_Mutation	5																											H
PATH-GIST-520	1	NGS	yes	KIT	NM_000222	11	c.1669_1674del	p.(Trp557_Lys558del)	0.3	In_Frame_Del	5																											C
PATH-GIST-521	1	NGS	yes	PDGFRA	NM_006206	18	c.2525A>T	p.(Asp842Val)	0.38	Missense_Mutation	5																											C
PATH-GIST-522	1	NGS	yes	PDGFRA	NM_006206	18	c.2526_2538delinsA	p.(Asp842_Asp846delinsGlu)	0.47	In_Frame_Delins	4																											E
PATH-GIST-523	1	NGS	yes																																			G
PATH-GIST-524	1	NGS	yes	KIT	NM_000222	9	c.1504_1509dup	p.(Ala502_Tyr503dup)	0.34	In_Frame_Ins	5																											H
PATH-GIST-525	1	NGS	yes																																			G
PATH-GIST-526	1	NGS	yes	KIT	NM_000222	11	c.1674_1679del	p.(Lys558_Val560delinsAsn)	0.87	In_Frame_Del	5	APC	NM_000038	16	c.4072G>A	p.(Ala1358Thr)	0.47	Missense_Mutation	3																			C
PATH-GIST-527	1	NGS	yes	KIT	NM_000222	11	c.1676T>C	p.(Val559Ala)		Missense_Mutation	5																											L
PATH-GIST-528	1	NGS	yes	PDGFRA	NM_006206	18	c.2525A>T	p.(Asp842Val)	0.26	Missense_Mutation	5																											D
PATH-GIST-529	1	NGS	yes	KIT	NM_000222	11	c.1679T>A	p.(Val560Asp)	0.69	Missense_Mutation	5	TP53	NM_000546	5	c.529C>T	p.(Pro177Ser)	0.44	Missense_Mutation	3																			C
PATH-GIST-530	1	NGS	yes	KIT	NM_000222	11	c.1666_1674del	p.(Gln556_Lys558del)	0.21	In_Frame_Del	5	KDR	NM_0 02253	21	c.2950A>G	p.(Ser984Gly)	0.29	Missense_Mutation	3																			A
PATH-GIST-531	1	Sanger (KIT, PDGFRA)	yes	KIT	NM_000222	11	c.1678_1680del	p.(Val560del)		In_Frame_Del	5																											I
PATH-GIST-532	1	NGS	yes	PDGFRA	NM_006206	18	c.2526_2537del	p.(Ile843_Asp846del)	0.33	In_Frame_Del	4																											E
PATH-GIST-533	1	NGS	yes	KIT	NM_000222	11	c.1676T>A	p.(Val559Asp)	0.3	Missense_Mutation	5																											A
PATH-GIST-534	1		Insufficient quantity																																			C
PATH-GIST-535	1	Sanger (KIT, PDGFRA)+HRM (BRAF)	yes	KIT	NM_000222	11	c.1669_1674del	p.(Trp557_Lys558del)		In_Frame_del	5																											B
PATH-GIST-536	1	NGS	yes	KIT	NM_000222	11	c.1727_1728ins6	p.(Leu576delinsLeuProTyr)		In_Frame_Ins	4																											H
PATH-GIST-537	1	Sanger (KIT, PDGFRA)	yes	KIT	NM_000222	11	c.1676 T>A	p.(Val559Asp)		Missense_Mutation	5																											I
PATH-GIST-538	1	NGS	yes	KIT	NM_000222	11	c.1676T>A	p.(Val559Asp)	0.44	Missense_Mutation	5																											E
PATH-GIST-539	1	NGS	yes	PDGFRA	NM_006206	18	c.2526_2537del	p.(Ile843_Asp846del)	0.28	In_Frame_Del	4																											E
PATH-GIST-540	1	NGS	yes	PDGFRA	NM_006206	18	c.2525A>T	p.(Asp842Val)	0.309	Missense_Mutation	5																											A
PATH-GIST-541	1	NGS	yes	KIT	NM_000222	11	c.1669T>A	p.(Trp557Arg)	0.42	Missense_Mutation	5																											C
PATH-GIST-542	1	NGS	yes	KIT	NM_000222	11	c.1675_1677del	p.(Val559del)		In_Frame_Del	5																											L
PATH-GIST-543	1	Sanger (KIT, PDGFRA)	yes	KIT	NM_000222	11	c.1676T>C	p.(Val559Ala)		Missense_Mutation	5																											I
PATH-GIST-544	1	NGS	yes	KIT	NM_000222	11	c.1662_1685del	p.(Val555_Glu562del)	0.251	In_Frame_del	5																											A
PATH-GIST-545	2	NGS	yes	KIT	NM_000222	9	c.1504_1509dup	p.(Ala502_Tyr503dup)	0.47	In_Frame_Ins	5	TP53	NM_000546	7	c.742C>T	p.(Arg248Trp)	0.96	Missense_Mutation	5																			B
PATH-GIST-545	1	NGS	yes																																			L
PATH-GIST-546	1	NGS	yes																																			M
PATH-GIST-548	1	NGS	yes	KIT	NM_000222	11	c.1669T>A	p.(Trp557Arg)	0.6	Missense_Mutation	5																											E
